# Supplementary material for: Extensive Modulation of the Transcription Factor Transcriptome during Somatic Embryogenesis in Arabidopsis thaliana
Source: PLoS One. 2013 Jul 17;8(7):e69261. doi: 10.1371/journal.pone.0069261 (PMC3714258; doi:10.1371/journal.pone.0069261)
Supplement: Table S2 — Expression values of 729 TFs modulated in Col-0 embryogenic culture. (XLS) [file pone.0069261.s004.xls]

## Sheet: Table S2
Table S2. Expression values of 729 TFs modulated in Col-0 embryogenic culture.
In total, 729 genes were differentially expressed.
141 of 729 genes are SE-specific expression (bold letters).
							Col-0												Tanmei
					Expression level (40-ΔCT)			log2 FCh			t-test				P_tp	P.adj_tp	Expression level (40-ΔCT)			log2 FCh			t-test				Known or predicted function				A function was described for a gene when its involvement in a biological process/function was experimentally backed up as described in PubMed (www.ncbi.nlm.nih.gov/pubmed) or TAIR (http://arabidopsis.org/index.jsp).
AGI	TF family	Gene name	P_wt	P.adj_wt	Col_0_0d	Col_0_5d	Col_0_10d	5d-0d	10d-0d	5d-10d	5d-0d	10d-0d	5d-10d				Tanmei_0d	Tanmei_5d	Tanmei_10d	5d-0d	10d-0d	5d-10d	5d-0d	10d-0d	5d-10d	Phytohormones	Plant development	Stress	Others
AT3G16280	AP2/EREBP		0.000219291	0.00230317	29.5553	33.3621	33.2646	3.80675	3.7093	0.097449	0.00252653	0.0034936	0.852984		0	0	29.16	31.11	31.51	1.94	2.35	-0.41	0.01	0	0.36
AT3G16770	AP2/EREBP	ERF72	0.00441314	0.0168976	36.5772	37.1479	38.1896	0.57065	1.61237	-1.04172	0.13655	0.0020795	0.076745		0.15	0.2	37.98	36.46	37.08	-1.52	-0.9	-0.62	0.16	0.58	0.08
AT3G20840	AP2/EREBP	PLT1	6.50083e-06	0.000326857	31.0413	35.922	36.9943	4.88064	5.95292	-1.07228	0.000407704	0.00189703	0.0840413		0	0	31.06	35.19	34.35	4.12	3.29	0.83	0	0	0.02
AT2G46870	ABI3/VP1	NGA1	0.00523005	0.0189087	33.8516	35.2953	34.4854	1.44373	0.633752	0.809975	0.011091	0.0409974	0.121004		0	0	31.94	34.32	33.78	2.38	1.84	0.54	0.01	0.04	0.08
AT3G23230	AP2/EREBP		0.0187911	0.0481954	16.9437	22.0529	23.5886	5.10916	6.64485	-1.53569	0.155483	0.019232	0.272347		0.01	0.02	27.78	21.95	26.35	-5.83	-1.42	-4.4	0.03	0.27	0.06
AT3G24650	ABI3/VP1	ABI3	0.00189634	0.00914149	38.9721	38.4705	37.1131	-0.501632	-1.85896	1.35733	0.227145	0.00286386	0.0104356		0	0	36.32	31.75	26.14	-4.57	-10.18	5.61	0	0	0
AT3G23240	AP2/EREBP	ERF1B	0.00202333	0.00950966	26.3133	28.4895	30.8514	2.17612	4.53805	-2.36193	0.0741563	0.0146193	0.0121011		0.04	0.06	31.22	29.94	33.24	-1.28	2.02	-3.3	0.55	0.1	0.02
AT3G25730	AP2/EREBP	EDF3	0.000144515	0.00177575	25.8421	33.1461	34.7365	7.30401	8.89436	-1.59035	0.00997676	8.60887e-05	0.241425		0	0	32.46	35.71	35.75	3.24	3.28	-0.04	0	0	0.92
AT3G50260	AP2/EREBP	ATERF011	0.00170189	0.00850943	24.0068	28.3643	28.7178	4.3575	4.71099	-0.353487	0.0124595	0.00967828	0.739028		0	0	25.57	28.14	29.97	2.57	4.39	-1.83	0	0	0.01
AT1G04880	ARID		0.00320941	0.0133194	27.1968	29.5351	29.4111	2.33828	2.21434	0.123943	0.0100284	0.00722769	0.562082		0	0	28.32	29.72	29.79	1.39	1.47	-0.07	0.01	0	0.88
AT1G20910	ARID		0.0193781	0.049032	33.4865	34.932	35.0111	1.44544	1.52459	-0.07915	0.0380172	0.0222158	0.94828		0.43	0.48	34.93	34.34	34.17	-0.59	-0.77	0.18	0.68	0.36	0.1
AT1G55650	ARID		0.000696694	0.00457426	23.7453	33.9272	34.1347	10.1819	10.3894	-0.207535	0.0301452	0.0289358	0.277558		0	0	15.77	30.46	31.2	14.68	15.42	-0.74	0	0	0.06
AT2G46040	ARID		0.000389033	0.00317992	31.5751	33.6206	33.8101	2.04544	2.235	-0.189568	0.0183757	0.000146001	0.551455		0.12	0.16	32.14	32.74	32.36	0.61	0.22	0.39	0.1	0.35	0.24
AT3G57600	AP2/EREBP	DREB2F/ ERF051	0.00468154	0.0175324	30.0042	29.122	27.7186	-0.882185	-2.28561	1.40342	0.17369	0.0175722	0.0381693		0.03	0.05	28.5	27.03	24.07	-1.47	-4.43	2.97	0.16	0.1	0.14
AT3G60490	AP2/EREBP		0.00232346	0.0105003	27.4882	30.0156	32.7596	2.52741	5.27148	-2.74406	0.104787	0.0057755	0.0773155		0	0.01	32.08	30.41	33.49	-1.67	1.41	-3.08	0.25	0.09	0
AT4G06746	AP2/EREBP	RAP2.9	0.0020806	0.00968198	34.9279	33.841	30.7224	-1.08686	-4.20548	3.11862	0.0487365	0.00481253	0.0277737		0	0	33.96	27.48	29.75	-6.48	-4.22	-2.26	0	0	0.01
AT1G01250	AP2/EREBP		7.06436e-06	0.000332025	37.6875	35.4449	33.2781	-2.24257	-4.40938	2.16681	0.000321009	0.00315286	0.0111288		0	0	35.53	30.67	26.52	-4.86	-9.02	4.16	0	0	0
AT4G18450	AP2/EREBP		0.000284823	0.00265083	20.8743	29.9149	29.8092	9.0406	8.93488	0.105726	0.0121	0.0186545	0.879702		0	0	24.29	31.27	28.38	6.98	4.08	2.89	0	0.01	0
AT1G07900	AS2 (LOB) I	LBD1	0.000254468	0.00246598	26.3309	30.2778	29.3764	3.9469	3.04555	0.901357	0.0159525	0.0133798	0.0829041		0	0	24.62	30.48	31.33	5.87	6.72	-0.85	0	0	0.13
AT1G16530	AS2 (LOB) I	ASL9/LBD3	0.00304846	0.0128777	31.4544	34.1959	31.2297	2.74141	-0.224774	2.96618	0.0329869	0.487322	0.00387871		0	0.01	30.28	31.97	31.95	1.69	1.68	0.02	0.05	0.05	0.42
AT1G31320	AS2 (LOB) I	LBD4	0.00108947	0.0062362	34.0024	36.8211	37.4078	2.81867	3.40545	-0.586773	0.0203422	0.00181739	0.326567		0	0	34.41	37.62	38.28	3.22	3.88	-0.66	0.01	0	0.13
AT1G65620	AS2 (LOB) I	AS2	0.00960819	0.0291345	33.8022	35.6224	35.3789	1.82026	1.57672	0.243542	0.0176226	0.0281877	0.552801		0.01	0.01	34.1	34.93	32.54	0.83	-1.56	2.39	0.12	0.17	0
AT5G18000	B3		7.44852e-07	0.00017504	16.9437	27.1524	28.3247	10.2087	11.381	-1.17228	0.00130263	0.00116886	0.236852		0.59	0.63	25.05	25.33	24.73	0.27	-0.32	0.6	0.37	0.88	0.44
AT5G18090	B3		0.000649091	0.00438954	27.4759	30.0132	29.4655	2.53724	1.9896	0.547643	0.018494	0.0320495	0.00921059		0	0	26.79	30.48	27.96	3.69	1.17	2.51	0	0.01	0
AT5G58280	B3		0.00139426	0.00742322	29.6177	31.8487	31.9401	2.23102	2.32235	-0.091329	0.022817	0.0137584	0.988563		0.02	0.04	24.8	26.05	26.12	1.25	1.32	-0.07	0.06	0.04	0.52
AT2G28500	AS2 (LOB) I	LBD11	0.00109467	0.0062362	33.4218	33.9852	31.5392	0.563355	-1.88268	2.44603	0.0619741	0.0151074	0.00238859		0.01	0.01	29.35	31.64	32.67	2.29	3.32	-1.03	0.02	0.02	0.32
AT5G66980	B3		0.0027165	0.0117673	17.0998	25.0683	24.442	7.96848	7.34216	0.62632	0.0301484	0.0474876	0.0907526		0.34	0.39	22.37	21.97	20.85	-0.4	-1.52	1.12	0.29	0.2	0.72
AT1G06160	AP2/EREBP	ORA59	0.0186687	0.0480783	23.7419	27.2005	26.4766	3.45863	2.73472	0.723903	0.00311892	0.0767797	0.912967		0	0	24.05	28.2	28.05	4.15	4	0.14	0	0	0.4
AT4G23750	AP2/EREBP	CRF2	0.00037765	0.00312768	31.6186	35.0287	35.9547	3.41007	4.3361	-0.926028	0.0244805	0.00757049	0.037629		0	0.01	33.5	35.39	35.76	1.89	2.26	-0.37	0.01	0.01	0.99
AT4G25470	AP2/EREBP	CBF2	0.000310693	0.00279259	30.8934	24.877	30.1151	-6.01639	-0.778292	-5.23809	0.00722662	0.372095	0.00382275		0	0	30.62	26.84	27.65	-3.78	-2.97	-0.81	0.01	0	0.12
AT4G25480	AP2/EREBP	CBF3	0.00322698	0.0133628	28.3443	26.4908	30.2522	-1.85353	1.90794	-3.76147	0.118306	0.0554899	0.00686504		0.12	0.16	27.55	25.1	25.99	-2.45	-1.56	-0.89	0.17	0.05	0.79
AT1G12890	AP2/EREBP		1.65914e-06	0.000214866	25.9622	35.542	33.5171	9.57982	7.55496	2.02486	0.000904982	0.000200206	0.0161191		0	0	26.53	34.47	34.43	7.95	7.91	0.04	0	0	0.78
AT4G25490	AP2/EREBP	DREB1B	0.000120347	0.00164124	30.4209	24.0336	27.3444	-6.38734	-3.07655	-3.31079	0.000813375	0.00770861	0.00460442		0	0	29.11	25.2	26.18	-3.91	-2.93	-0.98	0	0	0.1
AT4G27950	AP2/EREBP	CRF4	0.000622356	0.00429518	28.548	32.0012	32.9487	3.45327	4.40075	-0.947477	0.00450511	0.00201158	0.226675		0.15	0.19	30.68	32.17	32.2	1.49	1.52	-0.03	0.22	0.24	0.73
AT1G13260	AP2/EREBP	RAV1	0.00670408	0.0223469	27.3682	32.0915	31.6731	4.72334	4.30493	0.418415	0.00669442	0.020434	0.792045		0	0	30.22	34.21	33.53	3.99	3.31	0.68	0.01	0.01	0.04
AT1G16060	AP2/EREBP	ADAP	0.000594707	0.0042025	25.2272	28.0025	30.7643	2.77529	5.53709	-2.7618	0.101923	0.000117773	0.0362234		0	0	26.05	29.79	30.17	3.75	4.12	-0.37	0	0	0.5
AT4G32800	AP2/EREBP		0.00387237	0.0152942	34.7267	32.6674	32.3839	-2.05931	-2.34285	0.283538	0.0139835	0.0104106	0.455532		0.44	0.49	33.96	33.21	32.87	-0.75	-1.09	0.34	0.51	0.36	0.38
AT1G19210	AP2/EREBP		3.28677e-05	0.000782168	33.9691	27.5722	27.1652	-6.39691	-6.80387	0.406963	0.0023681	0.00575665	0.668661		0	0	32.76	26.51	28.46	-6.25	-4.31	-1.95	0	0	0.02
AT4G34410	AP2/EREBP	RRTF1	0.000345148	0.00294945	32.6564	17.4712	17.1535	-15.1851	-15.5029	0.317719	9.32266e-06	0.0250862	0.569993		0	0	30.46	24.77	26.84	-5.69	-3.62	-2.07	0	0	0.02
AT4G36900	AP2/EREBP	RAP2.10	8.12709e-05	0.00134026	36.0832	32.4546	32.9946	-3.6286	-3.08856	-0.540046	0.00111262	0.00182156	0.315834		0.02	0.03	33.11	32.19	32.76	-0.92	-0.36	-0.57	0.06	0.29	0.09
AT4G36920	AP2/EREBP	AP2	0.000143402	0.00177575	31.9378	34.126	34.1319	2.18826	2.19412	-0.005856	0.00447929	0.00373989	0.579554		0.02	0.04	33.01	34.01	33.89	1	0.87	0.13	0.09	0.08	0.86
AT2G40470	AS2 (LOB) I	LBD15	0.000113453	0.00157994	31.8525	36.4897	35.9917	4.63721	4.13925	0.497957	0.00874797	0.0060247	0.14896		0	0	29.39	36.52	34.53	7.13	5.14	1.99	0	0	0
AT2G42430	AS2 (LOB) I	ASL18/LBD16	1.06543e-05	0.000408778	30.8513	36.9231	35.7384	6.07185	4.88708	1.18477	0.00193405	0.00304699	0.00540203		0	0	29.6	35.12	35.36	5.51	5.76	-0.25	0	0	0.5
AT2G42440	AS2 (LOB) I		0.000676876	0.00451251	16.9437	30.5463	30.8219	13.6026	13.8782	-0.275552	0.0354623	0.00174008	0.387298		0	0	15.98	30.83	33.42	14.85	17.44	-2.59	0.03	0.02	0
AT1G05805	bHLH		0.00242752	0.0108146	29.2683	32.4444	32.8165	3.17611	3.54814	-0.372031	0.0109656	0.0040261	0.246264		0	0	29.02	32.35	31.95	3.33	2.93	0.4	0	0	0.12
AT2G45410	AS2 (LOB) I	LBD19	5.76853e-06	0.000326857	26.9421	33.625	32.9988	6.68289	6.05665	0.626238	0.000233957	0.000187097	0.275527		0	0	28.11	34.8	33.28	6.69	5.17	1.52	0	0	0.01
AT1G06150	bHLH		0.000550922	0.00400914	31.4557	34.6993	34.5477	3.2436	3.09198	0.151616	0.00352502	0.00270168	0.563057		0	0	32.3	34.64	34.15	2.34	1.85	0.49	0.01	0.01	0.49
AT2G45420	AS2 (LOB) I	LBD18	1.43191e-06	0.000214866	28.3527	35.1862	34.3913	6.83347	6.03857	0.794906	0.00290162	0.0013026	0.031091		0	0	26.33	34.87	34.3	8.55	7.97	0.57	0	0	0.23
AT1G06170	bHLH	bHLH89/EN24	0.0134697	0.0377392	27.7598	30.7353	28.534	2.97553	0.774226	2.20131	0.00621376	0.394463	0.0736872		0.98	0.98	25.45	24.69	23.7	-0.75	-1.75	1	0.98	0.91	0.83
AT3G03760	AS2 (LOB) I	LBD20/ASL21	0.0189609	0.048433	25.5594	22.8224	24.8623	-2.73701	-0.697085	-2.03992	0.0274029	0.192059	0.0816248		0.1	0.14	24.93	23.57	24.92	-1.36	-0.01	-1.35	0.18	0.56	0.03
AT1G09250	bHLH	bHLH149/ EN144	0.00985986	0.0298015	33.7162	34.9431	36.0139	1.22684	2.29765	-1.07082	0.0690156	0.0209129	0.181728		0.47	0.51	35.47	35.39	34.88	-0.08	-0.59	0.51	0.71	0.5	0.16
AT1G09530	bHLH	PAP3	0.0172446	0.0455974	31.126	33.157	32.6344	2.03094	1.50836	0.522584	0.0250221	0.0275721	0.975629		0.01	0.02	32.36	33.17	31.09	0.8	-1.28	2.08	0.15	0.15	0
AT1G22985	AP2/EREBP		0.000242566	0.00240095	34.6324	32.6896	33.3725	-1.94283	-1.2599	-0.682934	0.00611838	0.018842	0.005943		0	0	33.25	31.78	31.56	-1.47	-1.69	0.22	0	0	0.44
AT4G39780	AP2/EREBP		6.78054e-06	0.000326857	27.242	33.3047	32.0891	6.06271	4.84709	1.21561	6.60646e-05	0.000819306	0.0648741		0	0	28.82	33.7	32.18	4.88	3.37	1.51	0.03	0.04	0.01
AT1G24590	AP2/EREBP	ESR2	0.000119137	0.00164124	27.8971	30.7971	30.4061	2.89999	2.50897	0.391017	0.000501022	0.00134052	0.252411		0	0	30.92	31.11	27.61	0.2	-3.31	3.51	0.26	0.01	0
AT5G05410	AP2/EREBP	DREB2A	0.00121975	0.0066855	35.55	30.9528	34.5216	-4.59717	-1.02841	-3.56876	0.000335063	0.660803	0.0229827		0	0	35.38	29.66	29.9	-5.72	-5.48	-0.24	0	0	0.9
AT5G07310	AP2/EREBP		1.69116e-10	3.17939e-07	16.9437	34.484	33.8607	17.5403	16.917	0.623265	9.75034e-06	1.1113e-05	0.0601237		0	0	23.52	34.51	34.31	11	10.8	0.2	0.04	0.04	0.31
AT1G25560	AP2/EREBP	EDF1/TEM1	0.0093044	0.0286289	31.4821	33.0405	33.9493	1.5584	2.46724	-0.908842	0.0574697	0.0135883	0.0961332		0.3	0.36	34.36	34.6	34.09	0.24	-0.26	0.51	0.27	0.78	0.12
AT1G28160	AP2/EREBP	ERF087	0.00247487	0.0109735	17.0998	20.3478	24.2325	3.24799	7.13269	-3.8847	0.0864663	0.0137307	0.0241958		0.99	0.99	15.98	17	17.01	1.02	1.03	-0.01	0.97	0.96	0.69
AT5G11190	AP2/EREBP		0.000519501	0.00386032	16.9437	24.0325	25.3853	7.0888	8.44158	-1.35279	0.0150671	0.0132698	0.539999		0.07	0.1	24.6	26.34	23.37	1.74	-1.23	2.97	0.35	0.21	0.05
AT1G33760	AP2/EREBP	ERF022	0.00719266	0.0238067	33.1142	25.8339	27.2132	-7.28029	-5.90099	-1.3793	0.00180324	0.0589217	0.641162		0.82	0.84	25.15	25.08	25.68	-0.07	0.53	-0.6	0.68	0.98	0.42
AT5G13330	AP2/EREBP	RAP2.6L	0.00612174	0.0211172	34.934	38.1	37.1065	3.16603	2.17259	0.993437	0.0499294	0.105399	0.0221933		0	0	35.04	36.98	37.03	1.94	1.99	-0.05	0.02	0.02	0.81
AT5G13910	AP2/EREBP	LEP	0.000235231	0.00237761	17.0998	32.1819	34.3611	15.0821	17.2613	-2.17922	0.00720971	0.00660019	0.0530377		0	0.01	23.48	32.81	33.12	9.33	9.64	-0.31	0.05	0.05	0.27
AT1G43160	AP2/EREBP	RAP2.6	0.000227086	0.0023116	37.7143	28.908	28.9536	-8.8063	-8.76077	-0.045535	0.0160846	0.0133687	0.782821		0	0	35.95	30.41	32.66	-5.55	-3.3	-2.25	0	0.01	0.02
AT1G44830	AP2/EREBP		0.00520486	0.0188538	31.2469	33.8795	33.5946	2.6326	2.34768	0.284921	0.0172253	0.0159581	0.905873		0.26	0.32	31.21	32.34	31.28	1.13	0.07	1.06	0.16	0.39	0.41
AT1G46768	AP2/EREBP	RAP2.1	0.00345419	0.0140926	34.4702	32.2665	32.346	-2.20368	-2.12419	-0.079491	0.0146239	0.0126017	0.701946		0	0.01	34.09	32.15	31.19	-1.94	-2.9	0.96	0.05	0.01	0.02
AT5G18560	AP2/EREBP	PUCHI	2.73319e-05	0.000676105	16.9437	31.762	32.8987	14.8183	15.955	-1.13667	0.0107334	0.000929403	0.224613		0	0	15.77	31.09	33.58	15.31	17.8	-2.49	0	0	0.01
AT3G27940	AS2 (LOB) I	LBD26	0.00175334	0.00872033	22.6108	29.6228	31.0007	7.01195	8.38992	-1.37796	0.0293137	0.0248938	0.118195		0.01	0.03	18.61	26.25	28.66	7.64	10.05	-2.41	0.13	0.07	0.02
AT1G22490	bHLH		0.000478351	0.00368565	24.7498	29.7879	32.2111	5.03813	7.46128	-2.42315	0.0120754	0.00864416	0.0493824		0	0	28.75	31.59	31.85	2.84	3.11	-0.26	0.01	0.01	0.26
AT1G25310	bHLH	MEE8	0.010744	0.0317591	33.8415	35.6621	32.4667	1.82056	-1.37483	3.19539	0.0392376	0.217525	0.0144971		0	0	36.03	30.18	31.85	-5.85	-4.19	-1.66	0.01	0.03	0.02
AT3G58190	AS2 (LOB) I	ASL16/LBD29	0.0016567	0.00837258	16.9437	25.7253	29.7965	8.78159	12.8528	-4.07121	0.0306092	0.0167199	0.327591		0	0	15.98	31.48	31.18	15.5	15.2	0.3	0.02	0.02	0.16
AT4G00210	AS2 (LOB) I	LBD31	0.000120474	0.00164124	28.0681	31.3941	32.1889	3.32604	4.12076	-0.794718	0.00573707	0.00119358	0.177547		0	0	25.88	31.65	32.45	5.77	6.57	-0.8	0	0	0.1
AT1G27740	bHLH	RSL4	1.10182e-05	0.000409769	16.9437	29.1288	27.9748	12.1851	11.0311	1.15401	0.00666203	1.25492e-05	0.465668		0	0	15.77	25.34	25.41	9.57	9.63	-0.07	0	0	0.82
AT5G06080	AS2 (LOB) I	LBD33	1.17171e-07	9.87287e-05	16.9437	30.9235	29.6733	13.9798	12.7296	1.25022	0.00124009	7.19792e-06	0.241585		0	0	15.98	32.05	31.59	16.07	15.61	0.46	0.03	0.03	0.16
AT1G29950	bHLH		0.000356789	0.00300791	34.4233	36.8552	36.4222	2.43182	1.99888	0.432943	0.0175151	0.0297766	0.0170045		0	0.01	34.52	36.65	36.07	2.13	1.55	0.57	0.01	0.02	0.22
AT5G66870	AS2 (LOB) I	ASL1/LBD36	6.22596e-06	0.000326857	31.0987	34.7456	34.5961	3.64694	3.49746	0.149473	0.00479899	0.000939702	0.847479		0.02	0.04	33.34	35.01	33.71	1.67	0.37	1.29	0.07	0.43	0.01
AT1G32640	bHLH	JAI1	0.00911488	0.0281842	35.354	33.2275	33.973	-2.12648	-1.381	-0.745484	0.0190249	0.116248	0.0592302		0.01	0.03	36.14	35	34.98	-1.14	-1.15	0.02	0.05	0.01	0.64
AT1G67100	AS2 (LOB) II	LBD40	0.000155467	0.0018481	39.1956	37.4576	37.6803	-1.73808	-1.51534	-0.222738	0.00234492	0.000515373	0.467335		0	0	39.51	33.63	33.92	-5.87	-5.59	-0.29	0.01	0	0.4
AT5G21960	AP2/EREBP		0.00239836	0.0107355	30.0852	17.4974	22.669	-12.5878	-7.41619	-5.17163	0.0272796	0.0167305	0.140585		0	0	31.38	27.29	30.79	-4.09	-0.59	-3.5	0	0.38	0.01
AT5G25190	AP2/EREBP		2.59913e-06	0.000234973	31.9485	37.4406	36.8589	5.49206	4.91034	0.581725	5.75608e-05	5.65895e-05	0.273168		0	0	33.27	37.02	36.67	3.76	3.4	0.36	0	0.01	0.1
AT1G51190	AP2/EREBP	PLT2	1.23106e-05	0.000428592	30.5558	34.504	34.8338	3.94821	4.27798	-0.329773	0.00609701	0.00214133	0.158794		0	0	30.29	34.5	34.29	4.21	4	0.22	0	0.01	0.32
AT1G53170	AP2/EREBP	ERF8	0.0169622	0.045041	34.2086	32.9112	34.1455	-1.2974	-0.0631315	-1.23427	0.0205401	0.95601	0.0230813		0	0	32.86	34.32	34.47	1.46	1.61	-0.16	0.02	0	0.58
AT1G64380	AP2/EREBP		0.000560234	0.0040354	29.8859	32.7154	32.4278	2.82942	2.54185	0.287561	0.00751972	0.00432222	0.186619		0	0	27.4	32.84	32.06	5.44	4.66	0.78	0	0	0.12
AT1G68840	AP2/EREBP	RAV2	0.0184477	0.0478369	30.0783	31.865	32.5054	1.7867	2.42716	-0.640462	0.019931	0.0366256	0.346845		0	0	30.86	34.17	34.2	3.31	3.34	-0.03	0.01	0	0.67
AT5G51990	AP2/EREBP	DREB1D	6.25527e-06	0.000326857	31.6024	24.6805	26.4877	-6.92189	-5.1147	-1.80719	0.000617724	0.00114406	0.00311227		0.02	0.04	28.79	22	25.4	-6.79	-3.39	-3.4	0.07	0.03	0.18
AT3G49940	AS2 (LOB) II	LBD38	0.000917808	0.0056022	25.0927	33.6795	34.4325	8.58683	9.33974	-0.752912	0.0115073	0.000830509	0.316026		0	0	29.11	36.09	35.57	6.98	6.46	0.52	0	0	0.3
AT1G51070	bHLH	BHLH115	0.00133993	0.00722038	34.1077	35.4787	36.2626	1.37099	2.15498	-0.783982	0.0334802	0.00312635	0.043187		0	0.01	33.99	35.37	35.19	1.37	1.2	0.18	0.01	0.03	0.54
AT4G37540	AS2 (LOB) II	LBD39	0.00505086	0.018474	26.8409	31.4642	32.3183	4.62332	5.47742	-0.854094	0.0283421	0.0098135	0.297881		0	0	27.97	33.53	33.33	5.56	5.36	0.2	0	0	0.21
AT1G51140	bHLH		0.000401083	0.00323621	33.1175	33.0528	34.3501	-0.064765	1.23254	-1.2973	0.744095	0.00677143	0.00290465		0.02	0.03	33.93	32.56	32.51	-1.37	-1.42	0.05	0.08	0.04	0.26
AT5G67420	AS2 (LOB) II	ASL39/LBD37	4.65046e-05	0.000993508	27.5416	35.6957	36.4395	8.15417	8.89793	-0.74376	0.00155048	0.00159392	0.0997484		0	0	30.01	36.72	36.36	6.71	6.35	0.36	0	0	0.13
AT1G59640	bHLH	BPE	7.07304e-05	0.00123411	30.5985	32.7612	32.9202	2.16267	2.32168	-0.159016	0.00126537	0.00149425	0.264377		0.07	0.1	32.01	31.93	30.64	-0.07	-1.37	1.3	0.76	0.13	0.04
AT1G61660	bHLH		6.82811e-05	0.00123411	27.6657	33.3491	34.1829	5.68348	6.51728	-0.833806	0.00505127	0.000211055	0.28388		0.01	0.01	30.78	33.79	33	3	2.22	0.78	0.02	0.06	0.21
AT1G04240	Aux/IAA	IAA3	0.00027538	0.00261472	29.1766	32.7758	33.2498	3.59922	4.0732	-0.473987	0.0043648	0.00876014	0.193141		0.01	0.01	31.08	34.2	32.87	3.12	1.79	1.33	0.02	0.13	0.02
AT1G04250	Aux/IAA	AXR3/IAA17	4.70983e-05	0.000994886	33.7986	37.8542	38.1035	4.05563	4.30497	-0.249338	0.00641686	0.00385833	0.658584		0	0	33.02	37.57	36.69	4.55	3.66	0.89	0	0.01	0.03
AT1G68240	bHLH		3.36082e-06	0.000256647	20.2936	26.8274	26.8503	6.53387	6.55672	-0.0228475	0.00341742	1.63537e-05	0.574777		0.06	0.09	26.36	24.67	24.14	-1.69	-2.22	0.53	0.14	0.06	0.35
AT1G15580	Aux/IAA	IAA5	3.15092e-07	9.87287e-05	27.0044	34.5483	33.0722	7.54392	6.06777	1.47615	4.95724e-05	9.55625e-05	0.0257787		0	0	27.6	36.75	35.46	9.15	7.86	1.29	0	0	0.03
AT1G68810	bHLH	bHLH30/EN53	0.013571	0.0379101	33.0033	34.7057	35.2174	1.70237	2.21413	-0.511762	0.087842	0.00586932	0.194408		0.04	0.06	33.07	34.01	33.38	0.93	0.31	0.62	0.08	0.91	0.02
AT1G51950	Aux/IAA		0.00760666	0.0245713	33.1733	34.945	34.5336	1.77171	1.36026	0.41145	0.0188258	0.0335381	0.595061		0	0	33.36	35.63	35.22	2.27	1.86	0.41	0.03	0.03	0.12
AT1G68920	bHLH		0.0134691	0.0377392	34.3871	35.273	36.0189	0.885937	1.6318	-0.745863	0.109456	0.0435331	0.0656365		0.61	0.65	34.45	34.33	34.27	-0.13	-0.19	0.06	0.65	0.69	0.26
AT5G52020	AP2/EREBP		0.00121923	0.0066855	30.5574	27.8977	27.5985	-2.65961	-2.9588	0.299194	0.00545016	0.00468433	0.77965		0.01	0.01	29.15	29.57	30.65	0.42	1.5	-1.08	0.38	0.01	0.01
AT5G53290	AP2/EREBP	CRF3	0.000743062	0.00476439	31.7152	34.6754	34.9662	2.96022	3.25102	-0.290802	0.0208497	0.00865772	0.477158		0	0	32.84	34.96	34.47	2.11	1.63	0.49	0	0	0.28
AT5G60120	AP2/EREBP	TOE2	0.000168866	0.00195968	30.5352	34.455	34.6196	3.91984	4.08448	-0.164633	0.00275365	0.00103635	0.408538		0	0	31.45	34.97	34.5	3.53	3.05	0.48	0.01	0.01	0.13
AT5G61590	AP2/EREBP		0.00331873	0.0136227	35.9057	32.4168	33.5958	-3.48889	-2.30987	-1.17902	0.0362855	0.000348382	0.181166		0.01	0.01	35.17	34.48	32.17	-0.69	-3	2.31	0.63	0.03	0.01
AT1G74930	AP2/EREBP		0.00415409	0.0161855	32.5528	28.5945	29.1918	-3.95828	-3.36101	-0.597268	0.0242513	0.0351094	0.200296		0	0	32.85	28.44	28.91	-4.4	-3.93	-0.47	0	0	0.1
AT1G75490	AP2/EREBP		0.000245204	0.00240095	39.9916	34.1871	36.4902	-5.80443	-3.50133	-2.30311	0.000472522	0.0269393	0.0589519		0	0	37.85	34.8	35.29	-3.06	-2.56	-0.49	0	0.01	0.3
AT5G61890	AP2/EREBP		8.38786e-05	0.00134779	23.435	35.0618	33.0767	11.6268	9.64168	1.98508	0.0118014	0.018236	0.000319977		0	0	25.79	35.85	36.99	10.06	11.19	-1.14	0	0	0.03
AT1G77200	AP2/EREBP	ERF037	0.00227753	0.0103675	30.3931	28.5883	27.5063	-1.80483	-2.88685	1.08202	0.0524148	0.0136764	0.0734448		0.78	0.81	28.39	27.46	25.98	-0.93	-2.41	1.49	0.61	0.79	0.1
AT5G64750	AP2/EREBP	ABR1	0.00027837	0.00262478	33.624	30.4149	29.5849	-3.20911	-4.03907	0.829953	0.00351221	0.00498935	0.28528		0	0.01	32.49	30.03	31.2	-2.46	-1.29	-1.17	0.01	0.03	0.16
AT1G78080	AP2/EREBP	WIND1	0.00946269	0.028853	36.1278	37.3423	37.7882	1.21452	1.66039	-0.44587	0.0619747	0.0189433	0.222341		0	0	35.99	37.69	37.72	1.7	1.73	-0.03	0.01	0.02	0.89
AT1G79700	AP2/EREBP		0.00927365	0.0285811	28.9349	31.6407	32.1036	2.70588	3.16877	-0.462889	0.0553961	0.0110428	0.255983		0	0	29.26	33.83	33.42	4.57	4.16	0.41	0	0.01	0.19
AT1G80580	AP2/EREBP		0.0103383	0.0309986	28.2269	31.9302	30.4239	3.70325	2.19696	1.50629	0.00204367	0.103111	0.209166		0	0	24.61	28.34	29.49	3.73	4.88	-1.16	0.02	0.01	0.02
AT2G33310	Aux/IAA	IAA13	0.000838207	0.00521798	33.4005	36.2681	35.7615	2.86757	2.361	0.506568	0.0089458	0.00956907	0.52525		0	0	34.25	36.59	36.63	2.34	2.38	-0.04	0	0	1
AT1G74500	bHLH	TMO7	1.79459e-05	0.000544165	31.8494	36.3063	37.7565	4.45691	5.90715	-1.45023	0.00223954	0.000733901	0.0859941		0	0	34.45	36.94	36.49	2.49	2.04	0.45	0.01	0.02	0.03
AT2G46990	Aux/IAA	IAA20	3.41286e-06	0.000256647	32.6384	35.9824	36.6419	3.34401	4.00347	-0.659452	5.1915e-05	0.000243869	0.107092		0	0	32.28	36.32	36.03	4.04	3.76	0.28	0	0	0.21
AT3G04730	Aux/IAA	IAA16	0.000154172	0.00184614	32.8946	36.9249	37.3418	4.03032	4.4472	-0.416877	0.00277136	0.00296355	0.225518		0.07	0.09	34.28	38.02	37.62	3.74	3.34	0.39	0.14	0.18	0.34
AT3G15540	Aux/IAA	IAA19	7.09996e-05	0.00123411	31.6678	36.5775	35.869	4.90965	4.20112	0.708524	0.00177764	0.00363869	0.968706		0	0	30.5	37.01	36.61	6.52	6.11	0.4	0	0	0.14
AT2G18300	bHLH		0.0118744	0.0341345	22.8902	30.8961	29.7164	8.00588	6.82615	1.17973	0.0779095	0.000980175	0.839534		0	0	25.13	32.16	28.46	7.03	3.33	3.7	0	0.03	0.01
AT3G16500	Aux/IAA	IAA26	0.000978626	0.00587801	33.3005	36.0618	35.8446	2.76131	2.5441	0.217204	0.0100024	0.00458676	0.757429		0	0	32.9	36.53	36.25	3.63	3.35	0.28	0.03	0.02	0.52
AT2G20100	bHLH		0.00212688	0.00984861	31.7287	34.4057	34.0879	2.67704	2.35929	0.317751	0.00179406	0.0219615	0.455303		0	0	31.43	33.69	33.98	2.26	2.55	-0.29	0.02	0.02	0.97
AT3G17600	Aux/IAA	IAA31	0.00104725	0.00611439	27.8989	30.8263	30.713	2.92737	2.81411	0.113257	0.0103301	0.0203686	0.628566		0.05	0.08	28.68	30.33	29.72	1.65	1.04	0.61	0.04	0.07	0.73
AT2G20180	bHLH	PIF1/PIL5	3.42313e-05	0.000793109	31.9008	29.0248	28.0891	-2.87603	-3.8117	0.93567	0.00014034	0.00250273	0.109628		0	0	31.95	29.42	27.77	-2.53	-4.18	1.65	0.05	0.02	0.02
AT3G23030	Aux/IAA	IAA2	0.000224814	0.00230956	34.4496	38.3195	40.0891	3.86984	5.63952	-1.76968	0.00606477	0.000966059	0.0486016		0	0	36.76	39.38	39.22	2.62	2.46	0.16	0.01	0.02	0.38
AT3G23050	Aux/IAA	AXR2/IAA7	6.57943e-06	0.000326857	31.0396	37.8522	38.0121	6.81265	6.9725	-0.15985	0.000293888	0.00120656	0.689604		0	0	32.45	38.79	36.08	6.34	3.64	2.71	0	0.01	0
AT5G67180	AP2/EREBP	TOE3	9.12307e-05	0.00138672	24.5195	29.3984	28.2759	4.87891	3.75645	1.12246	0.0015243	0.00218216	0.0502874		0	0	26.13	28.74	28.95	2.61	2.82	-0.21	0.02	0	0.4
AT5G67190	AP2/EREBP	ERF010	0.0116768	0.0336693	33.4483	31.4263	32.1825	-2.02205	-1.26579	-0.756257	0.000215381	0.230321	0.165433		0.64	0.68	31.5	31.31	31.64	-0.19	0.14	-0.33	0.53	0.99	0.25
AT2G22200	AP2/EREBP		0.00417391	0.0162127	16.9437	28.5467	26.649	11.603	9.70533	1.89771	0.0283329	0.0476999	0.333007		0	0.01	28.62	31.04	28.55	2.42	-0.07	2.49	0.02	0.57	0.02
AT1G19850	ARF	MP	0.000556853	0.00402648	33.108	36.6818	37.6306	3.57376	4.52252	-0.948763	0.0153255	0.00918211	0.0788729		0	0	33.49	37.35	36.89	3.87	3.4	0.46	0	0	0.19
AT1G30330	ARF		0.0104828	0.0312325	35.0562	36.3705	36.1271	1.31435	1.07098	0.243375	0.0225254	0.0467811	0.301005		0.16	0.21	34.16	34.68	34.58	0.52	0.42	0.1	0.12	0.25	0.35
AT2G28550	AP2/EREBP	RAP2.7	0.000243969	0.00240095	31.8013	33.8335	34.4362	2.03217	2.63484	-0.602676	0.00109221	0.00493711	0.123287		0	0.01	32.19	34.33	33.66	2.13	1.46	0.67	0.01	0.02	0.15
AT2G33710	AP2/EREBP		0.000397798	0.00322353	24.9581	31.5775	30.5916	6.61935	5.63351	0.985834	0.0160556	0.0124502	0.335909		0	0	27.12	32.2	33.3	5.08	6.18	-1.1	0	0	0.02
AT2G35700	AP2/EREBP		0.00256386	0.0112094	26.5457	27.6709	29.347	1.12523	2.80125	-1.67602	0.0936412	0.015137	0.00773692		0.02	0.03	28.68	29.6	30.15	0.91	1.46	-0.55	0.06	0.03	0.4
AT2G39250	AP2/EREBP	SNZ	0.000166275	0.0019416	33.4453	28.7516	27.7954	-4.69368	-5.64987	0.95619	0.00589323	0.00214885	0.357654		0.01	0.01	27.49	26.94	23.74	-0.55	-3.75	3.19	0.59	0	0.07
AT4G14550	Aux/IAA	IAA14, SOLITARY ROOT	1.59837e-05	0.000520044	26.0592	34.1571	34.2284	8.09791	8.1692	-0.071294	0.00307567	0.0017068	0.41285		0	0	28.57	34.38	33.94	5.81	5.37	0.43	0	0	0.44
AT2G24260	bHLH	bHLH66/EN95	0.00105432	0.00611767	32.728	34.7326	34.2928	2.0046	1.56481	0.439796	0.00034478	0.0492685	0.172728		0.1	0.13	34.44	34.8	35.17	0.37	0.74	-0.37	0.22	0.11	0.29
AT4G14560	Aux/IAA	AXR5/IAA1	5.39271e-05	0.00109014	30.6272	36.555	36.3327	5.9278	5.70552	0.22228	0.0029106	0.00367179	0.266977		0	0	33.92	37.94	37.01	4.02	3.09	0.93	0.01	0.02	0.01
AT2G27230	bHLH		8.27293e-05	0.00134779	34.7503	36.2963	36.69	1.54596	1.93975	-0.393789	0.00923792	0.00398487	0.0492299		0.05	0.07	34.98	35.74	36.06	0.75	1.08	-0.33	0.1	0.02	0.78
AT4G28640	Aux/IAA	IAA11	0.00597648	0.0207302	33.2794	35.4365	35.4959	2.15712	2.21654	-0.0594215	0.0146382	0.0166661	0.750656		0	0	33.29	36.27	35.34	2.98	2.05	0.93	0	0	0.02
AT4G29080	Aux/IAA	IAA27	0.000741271	0.00476439	31.3059	35.1971	35.4739	3.89115	4.16797	-0.276821	0.0136556	0.00486622	0.372668		0	0	34.21	36.26	35.07	2.05	0.86	1.19	0	0.03	0.01
AT4G32280	Aux/IAA	IAA29	0.00146109	0.00763012	27.3781	33.9389	33.8641	6.56083	6.48604	0.0747865	0.0242319	0.00213569	0.891875		0.37	0.42	31.66	36.67	34.81	5.01	3.15	1.86	0	0.74	0.35
AT5G25890	Aux/IAA	IAA28	0.000487497	0.0037408	29.5943	32.9131	34.553	3.31876	4.95867	-1.63991	0.0165886	0.00330727	0.0323247		0	0	28.55	32.45	33.45	3.9	4.9	-1	0.01	0.01	0.04
AT2G31220	bHLH		0.00217887	0.0100399	32.3231	29.4251	28.4432	-2.89802	-3.87994	0.981923	0.0234829	0.00648094	0.154474		0.02	0.04	26.7	17.8	23.7	-8.9	-3	-5.9	0.09	0	0.21
AT5G43700	Aux/IAA	IAA4	7.15521e-05	0.00123411	33.9282	38.6669	38.6239	4.73871	4.69575	0.0429605	0.000581243	0.0021431	0.863096		0	0.01	36.98	39.13	38.36	2.15	1.38	0.77	0.02	0.07	0.05
AT2G31280	bHLH	CPUORF7	0.00195847	0.00928438	33.4244	35.8025	35.5396	2.3781	2.11517	0.262932	0.00771224	0.0321736	0.241606		0.01	0.02	34.41	35.8	35.34	1.39	0.93	0.46	0.04	0.11	0.1
AT5G57420	Aux/IAA	IAA33	1.69048e-05	0.000533499	31.1946	35.5806	35.8827	4.38598	4.68817	-0.302193	0.00554683	0.00447473	0.124557		0	0	31.17	35.64	35.14	4.47	3.98	0.5	0	0	0.15
AT2G40200	bHLH		1.52165e-05	0.000510841	26.4338	30.9423	32.2369	4.50854	5.80309	-1.29455	0.00830898	0.0026109	0.00464313		0	0	26.87	31.1	31.83	4.23	4.96	-0.73	0.02	0.01	0.06
AT1G16640	B3		0.00445532	0.0169701	30.6641	34.511	34.4155	3.84683	3.75141	0.0954215	0.0398359	0.0382445	0.749863		0	0	31.7	34.77	34.28	3.07	2.58	0.5	0	0.01	0.09
AT2G41130	bHLH		0.000466714	0.00362571	33.3112	36.2362	36.374	2.925	3.06278	-0.137782	0.00920377	0.00935695	0.386324		0	0	33.96	36.68	37.02	2.72	3.07	-0.34	0.01	0.01	0.33
AT2G40340	AP2/EREBP		0.00755902	0.0244595	31.322	33.5964	33.511	2.27445	2.18908	0.0853665	0.0144371	0.0294185	0.761738		0.12	0.16	33.04	31.44	32.05	-1.61	-1	-0.61	0.1	0.16	0.6
AT1G77850	ARF		1.15932e-05	0.000418943	30.7423	32.6833	33.2401	1.94099	2.49771	-0.55672	0.00223007	0.00105433	0.0120371		0.02	0.03	31.46	32.77	32.13	1.31	0.68	0.64	0.03	0.14	0.06
AT2G28350	ARF	ARF10	7.56545e-06	0.000337086	31.6473	35.4197	35.0024	3.77245	3.35511	0.417336	0.00129469	0.00550548	0.0418663		0	0	31.05	34.96	33.51	3.91	2.46	1.46	0	0	0.01
AT2G44840	AP2/EREBP	ERF13	0.000499324	0.00380052	34.1845	28.3584	29.281	-5.82611	-4.90354	-0.922574	0.000446583	0.0254188	0.148517		0	0	34.91	32.62	32.88	-2.29	-2.04	-0.26	0	0.01	0.12
AT2G46310	AP2/EREBP	CRF5	3.15943e-05	0.000761504	28.8655	32.0592	33.2046	3.19376	4.33912	-1.14536	0.00104314	0.000304339	0.0916687		0	0	31.01	32.36	32.6	1.35	1.59	-0.24	0.01	0.03	0.67
AT3G11020	AP2/EREBP		0.011624	0.0335685	31.942	31.0214	30.7737	-0.92056	-1.16829	0.24773	0.0604661	0.00202655	0.841255		0.2	0.25	30.75	30.75	30.46	0	-0.29	0.29	0.39	0.22	0.16
AT4G30080	ARF	ARF16	0.00136099	0.00730922	32.3737	35.0124	34.4121	2.63868	2.03838	0.600293	0.00403557	0.013313	0.109039		0.01	0.02	32.02	34.08	33.13	2.06	1.11	0.95	0.02	0.1	0.11
AT5G37020	ARF	ARF8	0.00315286	0.0131741	32.1684	34.1843	33.8817	2.01588	1.7132	0.302672	0.026659	0.0277074	0.197289		0.04	0.06	32.31	32.98	32.36	0.67	0.05	0.62	0.04	0.33	0.1
AT2G42280	bHLH	FBH4	0.00193285	0.00926978	31.1206	33.2476	33.6514	2.12698	2.53081	-0.403825	0.00828625	0.00472552	0.398441		0.04	0.06	33.23	34.38	34.07	1.15	0.84	0.31	0.11	0.15	0.19
AT2G24680	B3		0.00167361	0.00843537	25.5808	29.7579	29.7455	4.17705	4.16466	0.012392	0.0124441	0.01325	0.906315		0.01	0.01	29.25	30.77	30.02	1.52	0.77	0.74	0	0.16	0.12
AT2G43140	bHLH		4.29186e-06	0.00029884	16.9437	32.1174	32.1032	15.1736	15.1595	0.01419	0.00297737	0.00230748	0.301367		0	0	29.5	33.81	34.37	4.31	4.88	-0.57	0.04	0.03	0.04
AT2G46510	bHLH		0.00665056	0.0222474	34.7354	32.9519	33.4887	-1.7835	-1.24675	-0.53675	0.0287625	0.00529109	0.429873		0.37	0.42	34.39	33.69	33.3	-0.69	-1.09	0.4	0.43	0.21	0.58
AT2G24700	B3		0.00154752	0.00786309	30.3954	32.3864	34.0492	1.991	3.65378	-1.66278	0.0254732	0.00325154	0.0381376		0	0	30.02	32.13	32.38	2.11	2.35	-0.24	0.01	0.01	0.84
AT3G06160	B3		0.0177404	0.046581	29.9196	26.8283	29.4579	-3.0913	-0.4617	-2.6296	0.0176255	0.971629	0.0369225		0.01	0.02	28.77	28.49	25.41	-0.28	-3.37	3.09	0.9	0.02	0.03
AT2G47270	bHLH		0.00392897	0.0154529	28.4692	32.8353	35.8258	4.36618	7.35664	-2.99046	0.0580181	0.0167252	0.0380632		0	0	28.31	32.97	34.77	4.65	6.46	-1.8	0.01	0	0.02
AT3G05800	bHLH	AIF1	0.00216125	0.00998316	23.2913	27.9599	28.3422	4.66859	5.05093	-0.382337	0.0178036	0.00368473	0.952193		0.01	0.02	26.29	29.24	27.08	2.95	0.79	2.16	0.02	0.16	0.06
AT3G06120	bHLH		0.000148328	0.00179907	30.1056	29.8943	27.9892	-0.211234	-2.11637	1.90514	0.649807	0.00283256	0.00168768		0.02	0.03	29.01	29.72	26.24	0.7	-2.78	3.48	0.25	0.09	0.01
AT3G06590	bHLH		0.00062427	0.00429518	31.9498	34.825	35.3203	2.87517	3.3705	-0.495325	0.0198527	0.00360911	0.254609		0	0	32.48	35.87	35.25	3.39	2.77	0.62	0	0	0.05
AT3G07340	bHLH		0.000265192	0.00253076	25.788	30.7904	30.5255	5.00238	4.73747	0.264915	0.0117263	0.00940123	0.851775		0	0	26.62	32.46	32.31	5.84	5.69	0.15	0	0	0.99
AT3G17100	bHLH		0.000279232	0.00262478	31.5992	35.5297	36.7391	3.93049	5.13992	-1.20943	0.0264751	0.00276291	0.175845		0	0	32.89	36.86	37.08	3.97	4.19	-0.22	0	0	0.1
AT1G08320	bZIP		0.000318809	0.00279312	26.3261	29.9613	28.8719	3.63511	2.54579	1.08933	0.00764426	0.0236172	0.0132831		0	0	25.58	28.99	30.36	3.41	4.79	-1.37	0.02	0.01	0.01
AT3G20640	bHLH		0.000725533	0.00470345	25.7381	29.9462	30.0421	4.20818	4.30405	-0.095875	0.0134939	0.00731857	0.322308		0	0	26.11	30.05	29.65	3.94	3.54	0.4	0	0	0.35
AT1G19490	bZIP		1.60439e-05	0.000520044	32.3349	34.0248	34.8849	1.68997	2.55007	-0.860102	0.00190164	0.000131054	0.0123511		0	0	33.77	32.97	32.89	-0.8	-0.88	0.08	0.03	0.01	0.34
AT3G23210	bHLH		0.00237773	0.0106941	31.8786	33.7484	33.2077	1.86988	1.3291	0.540774	0.00258066	0.0164847	0.360541		0	0.01	31.86	34.02	33.23	2.16	1.36	0.8	0.03	0	0.45
AT2G24790	C2C2(Zn) CO-like		0.00831692	0.0260731	36.2054	37.1982	37.4537	0.992748	1.24829	-0.255545	0.0306552	0.00900578	0.280932		0	0	35.63	37.52	37.51	1.89	1.88	0.01	0	0	0.56
AT2G31380	C2C2(Zn) CO-like	STH	9.95354e-05	0.00146193	30.5038	34.9723	34.215	4.46851	3.71122	0.757289	0.00203759	0.00218798	0.435754		0	0	28.31	35.97	34.74	7.66	6.43	1.23	0	0	0.01
AT2G33500	C2C2(Zn) CO-like		0.00445917	0.0169701	31.6412	33.0521	32.5425	1.41084	0.901331	0.509512	0.00446478	0.0523268	0.141382		0.08	0.11	32.51	32.67	31.92	0.16	-0.59	0.75	0.53	0.14	0.09
AT2G47890	C2C2(Zn) CO-like	COL13	0.0147871	0.0406429	32.2301	34.5308	32.9446	2.30064	0.714436	1.5862	0.0234897	0.202294	0.0613104		0.07	0.1	33.31	32.93	32.8	-0.38	-0.51	0.13	0.09	0.04	0.85
AT1G02030	C2H2		9.3302e-05	0.00138923	26.6586	31.5724	30.5034	4.91376	3.84482	1.06894	0.00895591	0.0040102	0.0738314		0.24	0.29	27.06	31.36	29.58	4.31	2.53	1.78	0	0.85	0.28
AT3G21890	C2C2(Zn) CO-like	MZN24.1	0.00635296	0.0215588	21.3647	25.2718	23.1869	3.90709	1.82219	2.08489	0.00408386	0.155863	0.129284		0.21	0.26	23.04	24.21	22.62	1.16	-0.42	1.59	0.27	0.56	0.19
AT1G08290	C2H2	WIP3	0.000146052	0.00178298	23.3679	33.498	33.1282	10.1301	9.76033	0.369734	0.012502	0.0137357	0.506418		0	0	25.59	33.05	33.53	7.47	7.94	-0.48	0	0	0.22
AT1G10480	C2H2		0.0197181	0.0496252	24.5581	28.7717	30.5388	4.21355	5.98065	-1.7671	0.165031	0.0410607	0.0939392		0	0	17.97	31.18	32.62	13.21	14.65	-1.44	0.02	0.02	0
AT3G26744	bHLH		0.00118042	0.00654626	38.3105	38.1949	36.638	-0.115599	-1.67255	1.55696	0.624073	0.00515785	0.00620929		0	0	37.04	35.73	33.15	-1.31	-3.89	2.58	0	0	0
AT3G47710	bHLH	BHLH161/BNQ3	0.00012553	0.00166878	26.0425	32.8812	30.8027	6.83865	4.76015	2.07849	0.00071631	0.00549402	0.0221499		0	0	30.19	20.11	29	-10.08	-1.19	-8.89	0.01	0.01	0.01
AT3G50330	bHLH	HEC2	0.00610253	0.0210896	22.8657	29.6499	28.3421	6.78422	5.47642	1.3078	0.0303579	0.00818901	0.932448		0	0.01	25.37	31.5	26.1	6.13	0.73	5.41	0	0.88	0.04
AT1G59530	bZIP		0.0110164	0.0323103	18.6155	26.31	24.8721	7.69449	6.2566	1.43789	0.046956	0.0725542	0.166464		0	0.01	24.41	25.57	27.37	1.16	2.96	-1.8	0.07	0.02	0.03
AT3G56220	bHLH		0.00109795	0.0062362	35.7757	31.0782	32.1659	-4.6975	-3.60984	-1.08766	0.00111305	0.0118798	0.303086		0	0	33.51	29.52	27.82	-4	-5.69	1.69	0	0	0.01
AT1G68640	bZIP	PAN	0.000311938	0.00279259	28.8417	32.399	33.4575	3.55728	4.6158	-1.05853	0.0266055	0.0099717	0.015755		0.01	0.02	30.4	31.56	30.92	1.15	0.52	0.64	0.03	0.02	0.27
AT3G56770	bHLH		0.0010699	0.00618894	29.518	33.2822	33.5019	3.7642	3.98383	-0.21963	0.000232631	0.0245216	0.682053		0.04	0.07	29.84	30.08	34.55	0.24	4.71	-4.47	0.72	0	0.15
AT1G75390	bZIP		0.017367	0.0457924	35.5731	37.3873	36.6013	1.81422	1.02821	0.786004	0.0447681	0.128858	0.0662479		0.18	0.22	36.21	36.69	36.43	0.48	0.21	0.26	0.17	0.24	0.57
AT1G77920	bZIP		7.50275e-06	0.000337086	29.6253	35.6813	34.941	6.05597	5.31562	0.740357	0.00402492	0.000587703	0.177378		0	0	30.79	34.85	35.36	4.06	4.56	-0.51	0	0	0.17
AT3G57800	bHLH		0.00345569	0.0140926	32.9032	34.9268	33.626	2.0236	0.722772	1.30082	0.00141139	0.104794	0.123891		0	0.01	33.48	34.34	33.22	0.86	-0.26	1.12	0.04	0.1	0.01
AT1G24625	C2H2		8.91552e-05	0.00138522	24.2083	32.0811	32.5984	7.87286	8.39013	-0.517275	0.00139364	0.00243182	0.403704		0	0	31.46	33.48	34.72	2.02	3.27	-1.25	0.01	0	0.24
AT1G25250	C2H2	IDD16	0.0154084	0.0419822	21.9211	22.0569	25.3067	0.13581	3.3856	-3.24979	0.787541	0.0480211	0.0338634		0.08	0.11	23.61	20.11	19.84	-3.49	-3.77	0.28	0.25	0.06	0.36
AT5G24930	C2C2(Zn) CO-like	COL4	6.23048e-05	0.00116894	39.4696	36.7843	36.3356	-2.68534	-3.13404	0.448701	0.00412512	0.00768958	0.308894		0	0.01	39.56	36.71	35.94	-2.86	-3.63	0.77	0.04	0	0.74
AT1G27730	C2H2	STZ	0.000606102	0.00422281	37.8168	33.8193	33.5568	-3.99756	-4.26007	0.262505	0.0148274	0.00261626	0.770311		0	0	36.67	33.58	34.71	-3.09	-1.96	-1.14	0.01	0	0.06
AT1G21340	C2C2(Zn) DOF		3.06545e-05	0.000748447	27.5968	34.2916	34.5331	6.69483	6.93631	-0.24147	0.00180577	0.000791184	0.754889		0	0	28.85	35.31	33	6.46	4.16	2.31	0	0	0
AT1G30970	C2H2		0.0149102	0.0408024	33.6655	35.5947	34.9001	1.92926	1.23465	0.694611	0.00197208	0.0745355	0.749007		0.06	0.08	33.5	34.86	34.86	1.36	1.36	0	0.17	0	0.85
AT4G00050	bHLH	UNE10	0.00287865	0.0122511	26.0151	30.0065	30.2559	3.99138	4.24079	-0.24941	0.0108858	0.00807364	0.653608		0	0.01	31.11	34.49	32.12	3.38	1	2.38	0.01	0.04	0.06
AT4G00870	bHLH		0.00734293	0.0239934	25.0923	24.9526	27.7911	-0.13967	2.69879	-2.83845	0.481144	0.0283559	0.00625902		0.01	0.02	26.03	27.7	28.66	1.68	2.63	-0.95	0.06	0.02	0.72
AT4G01460	bHLH		0.00197214	0.00931563	34.8227	33.9233	32.5405	-0.899458	-2.2822	1.38274	0.0534488	0.00371286	0.0237622		0	0	34.4	31.51	28.7	-2.89	-5.7	2.82	0	0	0.01
AT4G02590	bHLH		0.00474813	0.0176432	34.5135	35.6546	35.7074	1.14113	1.19391	-0.052777	0.013098	0.0115659	0.890787		0.05	0.07	34.68	35.46	35.47	0.78	0.79	-0.01	0.08	0.03	0.96
AT2G31370	bZIP		0.00731234	0.0239934	34.2984	36.0268	35.2023	1.72849	0.903984	0.824509	0.029861	0.0508733	0.210763		0	0	33.69	35.59	35.37	1.9	1.69	0.21	0.01	0	0.39
AT2G34600	bZIP	JAZ7	3.76247e-05	0.000832169	33.8453	24.6486	27.274	-9.1967	-6.57137	-2.62533	0.000244482	0.00095292	0.0319002		0	0	33.82	27.34	28.08	-6.48	-5.73	-0.74	0.01	0.01	0.08
AT4G17880	bHLH	bHLH4/MYC4	0.00385994	0.0152787	31.0069	32.7547	33.1931	1.74781	2.18625	-0.438441	0.00858437	0.0108386	0.672298		0.4	0.45	33.04	32.68	32.59	-0.37	-0.45	0.09	0.38	0.17	0.76
AT1G43860	C2H2		0.00401935	0.0157658	34.3443	35.3738	34.6648	1.02947	0.320429	0.709045	0.00275	0.152803	0.0610716		0.46	0.51	34.26	34.4	34.58	0.14	0.31	-0.18	0.39	0.16	0.93
AT1G47655	C2C2(Zn) DOF		0.000176438	0.00200537	30.6821	34.5113	33.7447	3.82919	3.06253	0.766661	0.000887048	0.00234084	0.0754779		0	0	30.93	33.21	32.72	2.28	1.79	0.49	0	0.02	0.15
AT1G51220	C2H2		0.00645479	0.0217864	27.5066	28.8298	30.2345	1.32325	2.72798	-1.40473	0.20818	0.00371637	0.0542584		0.14	0.18	25.91	25.59	26.36	-0.32	0.45	-0.77	0.52	0.22	0.06
AT1G64620	C2C2(Zn) DOF		8.3693e-05	0.00134779	32.806	35.3766	35.6856	2.57059	2.87958	-0.308994	0.00370387	0.00078247	0.11732		0	0.01	32.93	33.72	35.48	0.79	2.55	-1.76	0.07	0.01	0.02
AT1G69570	C2C2(Zn) DOF		0.0111778	0.0326309	31.985	30.1524	31.4982	-1.83264	-0.486815	-1.34582	0.0471398	0.0365831	0.108147		0.02	0.03	31.26	30.07	32.61	-1.19	1.35	-2.54	0.12	0.14	0.02
AT1G65120	C2H2		0.00471559	0.0176249	28.3892	30.569	30.4893	2.17986	2.10009	0.0797655	0.0141911	0.00799979	0.291484		0.01	0.02	29.28	31.03	31.34	1.76	2.07	-0.31	0.09	0	0.35
AT2G28510	C2C2(Zn) DOF		7.88331e-05	0.00132327	31.7333	35.1944	36.0915	3.46109	4.3582	-0.897107	0.000626593	0.00141182	0.0882104		0	0	31.79	35.16	36.08	3.37	4.29	-0.92	0	0	0.12
AT1G65130	C2H2		0.00194358	0.00927395	23.4316	27.0663	27.2168	3.63469	3.78519	-0.150497	0.0151886	0.00948695	0.941364		0	0	27.2	29.7	28.9	2.5	1.7	0.8	0.01	0.01	0.2
AT1G66140	C2H2	ZFP4	0.000288053	0.00265461	30.547	33.1957	33.6461	2.64868	3.09906	-0.450378	0.00681326	0.00223914	0.222481		0	0	30.19	32.62	31.82	2.44	1.63	0.8	0	0.02	0.07
AT2G34140	C2C2(Zn) DOF		9.38467e-05	0.00138923	30.2661	33.1934	34.1285	2.92729	3.86243	-0.935134	0.00153868	0.000734772	0.137601		0	0	30.25	34.11	34.51	3.87	4.26	-0.4	0.02	0	0.33
AT1G67030	C2H2	ZFP6	0.000355013	0.00300791	25.449	31.9313	32.9313	6.48231	7.48237	-1.00006	0.0090252	0.000479896	0.160242		0.01	0.02	27.2	30.94	31.96	3.74	4.76	-1.02	0.07	0.02	0.15
AT2G46590	C2C2(Zn) DOF	DAG2	0.000143964	0.00177575	30.6201	33.4632	33.6997	2.84314	3.07962	-0.236476	0.00137495	0.000587917	0.766722		0	0	31.53	33.97	34.79	2.45	3.26	-0.81	0.02	0	0.31
AT1G68360	C2H2		0.00101399	0.00605174	30.7602	35.1672	33.5435	4.40698	2.78331	1.62367	0.0104228	0.00953462	0.0990859		0	0	30.62	34.57	35.47	3.95	4.85	-0.9	0	0	0.2
AT4G20970	bHLH		0.0139086	0.0387381	23.4878	29.5048	26.9822	6.01707	3.49444	2.52264	0.0464096	0.106107	0.0755768		0.01	0.02	17.98	27.57	27.86	9.58	9.87	-0.29	0.08	0.08	0.91
AT2G41070	bZIP		0.00189334	0.00914149	39.7917	38.4448	37.6675	-1.34691	-2.12419	0.777285	0.0356905	0.0012434	0.421598		0	0	39	35.37	35.71	-3.63	-3.29	-0.34	0	0	0.57
AT2G42380	bZIP	BZIP34	0.000410036	0.00325866	31.6506	27.3729	29.344	-4.27769	-2.3066	-1.97108	0.0011321	0.00526119	0.0416257		0	0	29.23	26.95	25.01	-2.28	-4.22	1.94	0.03	0.01	0.06
AT4G25410	bHLH		0.0154966	0.0421615	27.1316	28.3775	29.4226	1.24597	2.29105	-1.04508	0.0751867	0.0243727	0.15255		0.31	0.37	27.14	27.47	27.44	0.33	0.31	0.02	0.35	0.14	0.65
AT3G12250	bZIP		0.00510356	0.0185944	32.1757	33.6403	33.411	1.46458	1.23533	0.229256	0.0233153	0.0222662	0.619641		0.83	0.86	33.89	33.67	33.55	-0.22	-0.34	0.12	0.9	0.61	0.64
AT4G28790	bHLH		0.00736683	0.0240029	34.0014	33.0067	30.6323	-0.994632	-3.36911	2.37448	0.287828	0.0192794	0.0208663		0.01	0.02	33.17	32.21	31.94	-0.96	-1.23	0.27	0.09	0.06	0.13
AT4G28800	bHLH		9.22021e-05	0.00138672	31.0404	27.487	23.7951	-3.55337	-7.24522	3.69185	0.0131602	0.00060395	0.00528035		0	0	30.32	25.68	26.05	-4.65	-4.27	-0.38	0.01	0.02	0.29
AT4G28810	bHLH		0.0104095	0.0311623	28.1751	24.2144	25.5301	-3.96068	-2.64498	-1.3157	0.0399457	0.0167293	0.140723		0	0	27.78	20.11	19.95	-7.66	-7.83	0.16	0	0.04	0.52
AT4G29100	bHLH		0.00515697	0.0187164	33.4351	34.8765	34.7096	1.44138	1.27444	0.166937	0.0102581	0.022563	0.869545		0	0	33.47	35.29	36.5	1.83	3.04	-1.21	0	0.01	0.06
AT3G44460	bZIP		0.00254751	0.0112094	38.0378	36.8078	35.0764	-1.22997	-2.9614	1.73143	0.0719397	0.000938792	0.128175		0	0	38	28.91	24.31	-9.09	-13.69	4.6	0.01	0.01	0.06
AT4G29930	bHLH		1.70266e-05	0.000533499	26.9307	28.6931	32.5649	1.7624	5.63419	-3.87179	0.0104431	0.00133089	0.00119683		0.01	0.02	30.24	28.59	30.8	-1.65	0.56	-2.21	0.05	0.19	0.03
AT4G30980	bHLH	LRL2	0.00103244	0.00611439	28.2954	32.4175	32.2175	4.12206	3.92207	0.199995	0.00123469	0.0109358	0.844485		0	0.01	31.43	33.49	33.39	2.05	1.95	0.1	0.04	0	0.69
AT3G21270	C2C2(Zn) DOF		1.18106e-05	0.000418943	31.5319	33.4091	34.0868	1.87714	2.55484	-0.677699	0.00277522	0.00340387	0.0468153		0	0	31.07	34.16	33.89	3.09	2.82	0.27	0	0	0.85
AT1G68480	C2H2		0.00195406	0.00928438	28.7604	30.5698	31.4038	1.80943	2.64341	-0.833979	0.0166575	0.0075148	0.237008		0.43	0.48	29.14	28.28	28.77	-0.86	-0.36	-0.5	0.32	0.39	0.61
AT3G45610	C2C2(Zn) DOF		0.0186211	0.0480216	33.1203	32.0247	31.2549	-1.0956	-1.86545	0.769852	0.142049	0.0233745	0.111129		0	0.01	32	30.71	30.76	-1.29	-1.24	-0.05	0.01	0	0.77
AT3G50410	C2C2(Zn) DOF		0.000197465	0.00214586	33.7275	36.2191	35.6482	2.49158	1.92071	0.570868	0.0001373	0.0114121	0.241218		0	0.01	34.18	35.52	35.04	1.35	0.86	0.49	0.02	0.01	0.21
AT3G52440	C2C2(Zn) DOF		2.57112e-06	0.000234973	24.5436	33.1414	33.8758	8.59781	9.33218	-0.734372	1.4448e-05	0.000584051	0.508279		0	0	25.75	34.12	32.23	8.37	6.48	1.9	0	0	0.01
AT2G01940	C2H2	SGR5	0.0020161	0.0094994	32.8094	30.2681	30.5664	-2.54128	-2.24298	-0.298293	0.00159123	0.0173532	0.296836		0	0	33.27	31.72	30.87	-1.55	-2.4	0.85	0.03	0	0.04
AT2G02070	C2H2		0.00527631	0.0190028	35.5626	33.9101	33.1472	-1.65245	-2.41534	0.762891	0.0318719	0.0123327	0.128216		0	0	34.59	32.54	30.16	-2.05	-4.44	2.39	0.01	0	0.01
AT3G61850	C2C2(Zn) DOF	DAG1	0.000135414	0.00172012	33.0227	35.7162	36.4695	2.69345	3.44675	-0.753298	0.00108223	0.000989312	0.126851		0	0	32.45	35.87	36.92	3.42	4.47	-1.05	0	0	0.03
AT2G02080	C2H2	ATIDD4	0.000752672	0.00476439	35.8001	33.1386	32.3784	-2.66155	-3.42179	0.760235	0.0327301	0.009438	0.117909		0	0	35.46	32.17	29.96	-3.29	-5.5	2.21	0	0	0.01
AT4G00940	C2C2(Zn) DOF		0.000403733	0.00324367	32.0222	35.0573	34.204	3.03516	2.1818	0.853362	0.00174132	0.00681392	0.141319		0.6	0.64	31.98	34.65	35.42	2.67	3.44	-0.77	0.02	0.8	0.48
AT2G23740	C2H2	SUVR5/SET6	0.0121924	0.0346772	23.6293	26.1747	24.9275	2.54537	1.29821	1.24715	0.0134613	0.0922028	0.110707		0.03	0.05	24.14	25.26	25.61	1.12	1.48	-0.36	0.07	0.05	0.54
AT4G33880	bHLH	RSL2	7.98743e-05	0.00132888	18.6155	27.1638	27.6841	8.54831	9.06857	-0.520265	0.00705674	0.000400647	0.397156		0	0	17.97	24.94	25.2	6.97	7.24	-0.27	0.01	0.02	0.75
AT3G56660	bZIP	BZIP49	0.00084974	0.00525497	18.6155	27.4883	25.817	8.87283	7.20146	1.67137	0.0245788	0.0318839	0.0430973		0.25	0.3	23.67	24.88	24.31	1.21	0.63	0.58	0.2	0.45	0.35
AT4G37850	bHLH		0.000222997	0.00230857	24.9921	30.0802	31.684	5.08819	6.69197	-1.60378	0.00230858	0.00339001	0.0505141		0	0	28.09	31.19	31.78	3.11	3.7	-0.59	0	0	0.23
AT4G34000	bZIP	ABF3	0.000137793	0.00172701	30.8262	34.3707	35.7523	3.54442	4.92603	-1.38161	0.00279313	0.000648064	0.0230188		0	0	32.77	35.63	35.83	2.86	3.07	-0.21	0	0	0.89
AT5G09750	bHLH		0.00136465	0.00730922	23.6745	27.0663	25.7247	3.3918	2.05021	1.34159	0.0113371	0.0544056	0.0553114		0	0	22.47	26.77	25.76	4.3	3.29	1.01	0.01	0.01	0.51
AT4G37730	bZIP	ATBZIP7	0.00108474	0.0062362	29.9846	32.9738	32.5583	2.98923	2.57375	0.415481	0.00830399	0.00850335	0.71002		0	0	30.55	32.22	33.38	1.67	2.83	-1.16	0	0	0.01
AT4G24060	C2C2(Zn) DOF		0.00255412	0.0112094	32.5394	34.4582	34.4891	1.91884	1.94975	-0.030904	0.0197334	0.0101239	0.583806		0	0	30.77	33.5	34.12	2.73	3.35	-0.62	0	0	0.38
AT4G38000	C2C2(Zn) DOF	DOF4.7	0.0130708	0.0367861	28.3634	25.4242	24.7617	-2.93924	-3.60168	0.662439	0.0083277	0.0721761	0.848089		0.16	0.21	26.3	24.72	25.02	-1.58	-1.28	-0.3	0.03	0.24	0.86
AT5G39660	C2C2(Zn) DOF	CDF2	0.000128819	0.00168624	34.6546	32.4115	34.2059	-2.24306	-0.448744	-1.79432	0.0005058	0.0906604	0.00162409		0.19	0.23	34.95	32.64	33.32	-2.31	-1.63	-0.68	0.23	0	0.38
AT2G28200	C2H2		0.00877301	0.027352	29.0016	32.2845	32.6731	3.2829	3.67145	-0.388558	0.0692206	0.0586207	0.89709		0	0	27.65	32.61	30.66	4.96	3.02	1.95	0	0	0.01
AT5G60200	C2C2(Zn) DOF	TMO6	0.0022915	0.0103983	32.6235	35.3208	37.3097	2.69729	4.68612	-1.98884	0.0498847	0.00201274	0.0887265		0	0	33.11	36.89	38	3.79	4.9	-1.11	0	0	0.02
AT2G28710	C2H2		1.764e-05	0.00054366	18.6155	30.1412	28.0931	11.5257	9.47761	2.04806	0.00207139	0.000398062	0.237494		0	0	22	28.75	30.49	6.75	8.5	-1.74	0.03	0.02	0.02
AT5G60850	C2C2(Zn) DOF	OBP4	0.00017707	0.00200537	32.2695	35.2279	35.3774	2.95838	3.1079	-0.149527	0.0152285	0.00601357	0.274165		0	0	32.22	33.68	33.53	1.45	1.31	0.15	0.01	0.02	0.44
AT5G62430	C2C2(Zn) DOF	CDF1	0.000608713	0.00422281	27.5862	32.5324	32.7858	4.94616	5.19961	-0.253445	0.0146608	0.0042959	0.509939		0	0	28.92	33.37	29.78	4.46	0.86	3.6	0	0.16	0.01
AT5G62940	C2C2(Zn) DOF		0.015113	0.0412971	31.627	33.5578	32.3062	1.93084	0.679284	1.25155	0.0062284	0.107124	0.169788		0.18	0.23	31.28	31.78	31.4	0.5	0.11	0.38	0.16	0.42	0.19
AT5G65590	C2C2(Zn) DOF		0.000573906	0.0041181	31.795	27.0986	27.2659	-4.69642	-4.52906	-0.167365	0.00609315	0.0077891	0.794034		0.06	0.08	30.43	29.35	30.13	-1.08	-0.3	-0.78	0.06	0.31	0.14
AT5G66940	C2C2(Zn) DOF		0.0104686	0.0312325	31.7451	32.8904	31.3658	1.14534	-0.379273	1.52462	0.0593906	0.216373	0.0302007		0	0	33.45	32.32	28.58	-1.13	-4.87	3.74	0.01	0	0
AT2G37430	C2H2		0.00142225	0.00753191	25.9088	31.0538	30.0678	5.14508	4.15898	0.986095	0.0177151	0.0324203	0.110686		0	0	24.44	31.89	32.08	7.44	7.64	-0.2	0.01	0.01	0.23
AT5G15160	bHLH	BHLH134/BNQ2	4.09429e-05	0.000884743	30.3496	35.8183	35.5383	5.46869	5.18868	0.280013	8.97748e-06	0.0100344	0.599923		0	0	30.63	36.59	35.3	5.97	4.68	1.29	0	0	0.06
AT5G04840	bZIP		0.0105489	0.0313301	32.6684	34.2186	33.6093	1.55029	0.94098	0.609308	0.0185391	0.046128	0.27532		0	0.01	32.72	33.88	33.57	1.17	0.86	0.31	0.03	0	0.26
AT5G37800	bHLH	RSL1	0.00262673	0.0114576	27.2581	23.872	23.6843	-3.38614	-3.5738	0.187656	0.00898006	0.00948889	0.933997		0	0	27.03	20.26	19.84	-6.76	-7.19	0.42	0	0	0.24
AT5G43175	bHLH		2.63942e-05	0.000675296	18.6155	28.7481	28.8956	10.1326	10.2801	-0.147531	0.00119936	0.00197908	0.621844		0.01	0.03	17.97	31.22	31.87	13.25	13.91	-0.66	0	0.13	0.47
AT5G10030	bZIP	OBF4	2.68416e-05	0.000675296	29.1025	33.7146	33.9157	4.61211	4.81325	-0.201139	0.000146332	0.00200516	0.480815		0.43	0.48	29.87	33.79	33.63	3.92	3.76	0.16	0	0.91	0.41
AT5G46690	bHLH		0.000672863	0.00451251	35.6132	33.8196	31.5892	-1.79367	-4.02406	2.23039	0.0265026	0.00515886	0.05031		0	0	35.61	28.83	19.95	-6.78	-15.65	8.87	0.02	0.01	0.01
AT5G48560	bHLH		0.0119847	0.034242	26.8143	31.9029	33.2467	5.08864	6.43242	-1.34378	0.00312154	0.0768354	0.815382		0	0	29.01	31.78	32.77	2.78	3.77	-0.99	0	0.01	0.08
AT3G06740	C2C2(Zn) GATA		0.00547184	0.0194831	25.2265	29.0701	27.2468	3.84357	2.02025	1.82332	0.00244319	0.0697744	0.153135		0	0	23.99	28.59	27.49	4.59	3.5	1.1	0	0	0.26
AT3G16870	C2C2(Zn) GATA	GATA17	0.000182668	0.00204414	32.0237	36.1095	35.7285	4.08579	3.7048	0.380986	0.00334553	0.00241437	0.905006		0	0	32.36	35.56	35.68	3.2	3.32	-0.12	0	0	0.92
AT3G21175	C2C2(Zn) GATA		0.0172822	0.0456328	34.1618	35.5219	35.0784	1.36007	0.916604	0.443466	0.0249556	0.0456121	0.966571		0.09	0.12	34.01	34.85	34.95	0.84	0.94	-0.09	0.12	0.07	0.95
AT3G10470	C2H2		3.43386e-05	0.000793109	19.4336	28.7248	26.9407	9.29127	7.50717	1.7841	0.000319489	0.000381826	0.180233		0.01	0.01	23.4	29.19	28.75	5.79	5.36	0.43	0.06	0.07	0.11
AT3G50870	C2C2(Zn) GATA	HAN	0.00284717	0.0122207	32.7249	35.192	35.6967	2.4671	2.97177	-0.50467	0.0320204	0.00848038	0.179824		0	0	30.65	33.08	34.77	2.44	4.13	-1.69	0.01	0	0.04
AT3G14740	C2H2		0.000243634	0.00240095	29.7479	34.3972	34.0197	4.64933	4.2718	0.37753	0.0109675	0.00736228	0.641212		0	0	29.25	33.49	33.04	4.24	3.79	0.45	0	0	0.44
AT3G51080	C2C2(Zn) GATA	GATA9	0.000209852	0.00222894	30.295	32.1519	32.6495	1.85683	2.35442	-0.497594	0.0202233	0.00795902	0.0116073		0.12	0.15	31.98	32.81	32.37	0.83	0.39	0.44	0.16	0.01	0.48
AT3G19580	C2H2	AZF2	0.000515815	0.00384814	34.7798	31.5266	31.7617	-3.2532	-3.01808	-0.23512	0.0102273	0.00163047	0.331524		0.02	0.03	33.14	32.21	33.36	-0.93	0.23	-1.16	0.02	0.67	0.03
AT5G50010	bHLH		0.0055666	0.0197085	30.4878	32.236	32.5866	1.74822	2.0988	-0.350575	0.00680646	0.0254153	0.199305		0	0	30.64	29.28	26.2	-1.36	-4.44	3.08	0.02	0.01	0.01
AT5G38800	bZIP	ATbZIP	0.00784984	0.0251409	18.6155	26.5415	26.4531	7.92601	7.83765	0.0883555	0.0519776	0.0418375	0.64933		0.1	0.14	17.97	24.74	23.95	6.78	5.99	0.79	0.14	0.08	0.89
AT5G50915	bHLH		2.74968e-06	0.000234973	25.3736	31.2063	29.5096	5.83268	4.13594	1.69674	3.65009e-05	0.00301095	0.0285431		0	0	27.05	32.16	30.7	5.11	3.65	1.46	0	0	0.02
AT5G51780	bHLH		0.00361813	0.0146913	26.1732	28.6714	30.0684	2.4982	3.89519	-1.39699	0.0338394	0.00920295	0.203833		0.06	0.08	26.36	27.42	28.27	1.06	1.91	-0.85	0.27	0.1	0.04
AT5G51790	bHLH	bHLH120/EN4	0.000698305	0.00457426	27.3461	29.5226	29.2568	2.17653	1.91076	0.265773	0.00981891	0.00716022	0.562343		0.09	0.12	28.01	29.52	28.05	1.51	0.04	1.47	0.14	0.65	0.1
AT5G60830	bZIP	ATBZIP70	0.000752039	0.00476439	25.8978	30.8385	31.5622	4.94069	5.66432	-0.723629	0.0301472	0.00117995	0.487934		0	0	24.25	30.27	34.23	6.02	9.98	-3.96	0.03	0.01	0
AT5G56960	bHLH		0.00074947	0.00476439	19.4336	24.7348	27.1035	5.30122	7.66989	-2.36867	0.0155999	0.00293519	0.0581756		0	0	17.97	26.79	30.3	8.83	12.34	-3.51	0	0	0
AT5G58010	bHLH	LRL3	0.000508225	0.00381047	24.6211	28.3895	29.6708	3.76834	5.04963	-1.28129	0.0252843	0.00141351	0.115794		0.24	0.29	26.45	26.18	27.08	-0.27	0.63	-0.89	0.56	0.2	0.18
AT1G78700	BZR		0.00732509	0.0239934	34.1629	35.8831	35.7079	1.72023	1.54503	0.175199	0.0192241	0.0199094	0.981796		0	0	32.74	34.74	34.75	2	2.01	-0.01	0.01	0.01	0.75
AT3G50750	BZR	BEH1	0.00123773	0.00672522	31.4836	33.9302	34.3704	2.4466	2.88674	-0.440143	0.0101073	0.00991667	0.23084		0	0	28.9	32.82	32.42	3.92	3.52	0.4	0.01	0	0.85
AT4G18890	BZR		0.0184018	0.0477838	35.2028	36.7381	35.7827	1.53533	0.579924	0.955405	0.0407743	0.104354	0.156507		0	0	34.05	36.02	36.44	1.97	2.4	-0.43	0	0	0.12
AT5G64340	bHLH		0.00572136	0.020105	34.127	35.9929	36.1366	1.86586	2.00959	-0.143724	0.0138104	0.0111868	0.656903		0	0	33.32	36.27	36.32	2.95	3	-0.05	0	0	0.87
AT3G20880	C2H2	WIP4	1.8009e-06	0.000214866	29.5146	35.7609	35.5048	6.24623	5.9902	0.256028	0.00026388	0.0024151	0.678986		0	0	28.71	34.54	35.22	5.83	6.51	-0.68	0	0	0.04
AT4G17570	C2C2(Zn) GATA		0.00626218	0.0214053	32.9917	34.1425	34.0695	1.15087	1.07782	0.073047	0.00280288	0.0330258	0.952836		0.01	0.02	34.01	34.69	34.86	0.68	0.85	-0.17	0.03	0.02	0.44
AT4G26150	C2C2(Zn) GATA		0.00350432	0.01426	32.8736	33.5955	29.9325	0.721984	-2.94106	3.66304	0.537742	0.00126027	0.0276256		0	0	34.42	32.2	28.78	-2.22	-5.64	3.42	0.01	0	0.01
AT3G44750	C2H2	ATHD2A	0.000408648	0.00325866	34.4404	37.6882	37.8495	3.24781	3.40913	-0.161327	0.000493862	0.00805194	0.615867		0	0	36.3	37.82	38.03	1.52	1.73	-0.21	0.01	0	0.64
AT4G32890	C2C2(Zn) GATA		0.00437927	0.0168342	34.7726	36.6697	36.5636	1.89707	1.79096	0.106114	0.0388948	0.0199189	0.843178		0	0	33.83	37.2	36.6	3.38	2.77	0.6	0	0	0.13
AT3G45260	C2H2		0.0124384	0.0352704	33.9768	34.3664	32.6342	0.389597	-1.3426	1.73219	0.189793	0.0763639	0.0337167		0.02	0.03	33.25	32.85	31.94	-0.4	-1.31	0.91	0.55	0.03	0.02
AT4G36240	C2C2(Zn) GATA		0.00738668	0.0240259	31.8099	33.1104	33.8308	1.30052	2.02094	-0.720412	0.0143763	0.0216223	0.184823		0	0	30.41	32.66	32.24	2.25	1.83	0.42	0	0	0.42
AT5G26930	C2C2(Zn) GATA	GATA23	2.65202e-06	0.000234973	23.7496	33.1794	32.7359	9.42975	8.98632	0.443436	9.11362e-05	0.000173161	0.971435		0	0	22.85	34.43	33.79	11.58	10.94	0.64	0	0	0.11
AT5G47140	C2C2(Zn) GATA		0.0114551	0.0332854	33.7794	35.0441	34.4775	1.26466	0.698092	0.566565	0.0163068	0.0456438	0.529893		0.12	0.16	34.61	35.16	35.58	0.55	0.97	-0.42	0.3	0.13	0.17
AT3G50700	C2H2	ATIDD2	0.000243475	0.00240095	30.1152	33.3045	33.4465	3.18929	3.3313	-0.14201	0.00478178	0.00278604	0.807989		0.1	0.13	31.05	33.58	33.54	2.53	2.5	0.03	0.19	0.21	0.5
AT5G65320	bHLH		0.00100887	0.00604037	21.5204	30.0628	30.2172	8.5424	8.69675	-0.154349	0.00351248	0.00273713	0.666969		0	0	23.11	30.84	32.21	7.74	9.11	-1.37	0.04	0.03	0
AT5G67060	bHLH	HEC1	0.00743093	0.0240865	23.7849	31.9296	30.1523	8.14471	6.3674	1.77731	0.0209836	0.036999	0.640289		0	0	27.61	34.49	31.01	6.88	3.4	3.48	0.02	0.06	0.01
AT5G67110	bHLH	ALC	0.00168011	0.00844546	28.5987	31.7102	31.847	3.11145	3.24827	-0.136819	0.00394339	0.00806055	0.476242		0	0	32.67	34.6	34.45	1.94	1.79	0.15	0.01	0	0.75
AT1G49130	C2C2(Zn) CO-like		0.00475078	0.0176432	25.4677	28.4068	27.5878	2.93914	2.12012	0.819022	0.0114234	0.0596123	0.19177		0	0	25.47	32.05	28	6.58	2.53	4.04	0.01	0.03	0.01
AT1G68120	BPC/BRR		0.0193291	0.048974	32.5937	33.573	33.6754	0.979301	1.08169	-0.102393	0.0106083	0.0503479	0.472183		0.1	0.14	31.12	31.53	32.07	0.41	0.95	-0.54	0.3	0.08	0.18
AT1G68190	C2C2(Zn) CO-like		0.000712912	0.00463763	33.9246	28.5606	28.6872	-5.36398	-5.23739	-0.12659	0.00101609	0.0079842	0.409444		0	0	23.52	29.3	26.12	5.78	2.6	3.18	0	0.05	0.03
AT2G35550	BPC/BRR		0.00288032	0.0122511	29.467	32.4401	31.0402	2.97313	1.5732	1.39994	0.0335621	0.00471286	0.123819		0	0	28.42	30.11	31	1.69	2.58	-0.89	0.01	0.01	0.04
AT4G01930	BPC/BRR		0.0146851	0.0404217	29.0028	30.8933	31.6327	1.89054	2.62991	-0.739367	0.0346639	0.0391512	0.673723		0	0.01	27.33	28.85	28.5	1.52	1.17	0.35	0	0.02	0.49
AT4G38910	BPC/BRR	ATBPC5	0.00126337	0.00684476	26.1569	29.0716	29.6345	2.91468	3.47759	-0.562914	0.0399248	0.000578109	0.367348		0.01	0.02	23.29	28.41	27.52	5.12	4.23	0.89	0.06	0.07	0.24
AT5G56860	C2C2(Zn) GATA	GATA21	0.000190857	0.00208611	33.5836	31.2611	29.9989	-2.32254	-3.58469	1.26215	0.00400403	0.00376983	0.0460069		0	0	32.45	32.39	27.36	-0.06	-5.08	5.02	0.55	0	0
AT5G66320	C2C2(Zn) GATA		0.00209415	0.00972099	33.5446	35.4436	35.2943	1.89905	1.74977	0.149271	0.00142734	0.0194669	0.693034		0.08	0.11	34.38	35.37	35.02	0.99	0.64	0.35	0.08	0.06	0.69
AT3G57670	C2H2	NTT	0.000248156	0.00241727	30.874	34.1268	33.4702	3.2528	2.59618	0.65662	0.00347181	0.00076617	0.461403		0	0	29.28	33.14	33.48	3.86	4.2	-0.34	0	0	0.19
AT3G58070	C2H2	GIS	0.00457804	0.0172594	31.5505	28.9244	27.3919	-2.62613	-4.15863	1.53251	0.0296031	0.00636307	0.0959495		0	0	29.41	26.51	23.14	-2.9	-6.27	3.37	0	0	0.01
AT1G69180	C2C2(Zn) YABBY		0.00374599	0.0149858	25.1228	23.5525	29.1585	-1.57026	4.03569	-5.60595	0.170042	0.0230975	0.0356493		0.01	0.02	17.97	26.4	27.42	8.43	9.45	-1.02	0.06	0.05	0.2
AT3G60580	C2H2		1.89709e-05	0.000559147	26.7099	31.4282	30.489	4.71833	3.7791	0.939238	2.07319e-05	0.0036909	0.259562		0	0	29.2	32.71	32.69	3.51	3.5	0.02	0	0.01	0.87
AT2G45190	C2C2(Zn) YABBY		0.00593476	0.0206236	37.2752	36.6328	35.3237	-0.64242	-1.9515	1.30908	0.268218	0.02025	0.0584744		0	0	36.61	35.85	31.88	-0.76	-4.72	3.97	0.11	0	0
AT4G02670	C2H2	ATIDD12	9.16381e-05	0.00138672	25.8489	31.8028	31.3601	5.95388	5.51119	0.442688	0.00164145	0.000848294	0.9354		0	0	27.29	28.5	31.71	1.21	4.42	-3.21	0.14	0.02	0.01
AT4G00180	C2C2(Zn) YABBY		0.00117431	0.00654626	36.5722	35.5201	33.889	-1.05215	-2.68324	1.63109	0.000129413	0.0269904	0.06816		0	0	34.81	35.9	32.7	1.09	-2.11	3.2	0.06	0	0
AT4G12240	C2H2		0.0148266	0.0406443	31.184	32.5047	31.2787	1.32074	0.0947205	1.22602	0.0172148	0.303115	0.0971182		0	0	30.32	32.54	32.43	2.22	2.11	0.11	0	0	0.16
AT1G13400	C2H2	JGL	0.000471349	0.00364665	28.8524	32.1517	32.2591	3.29927	3.40675	-0.107471	0.000355667	0.0191905	0.820505		0	0	30.21	33.18	31.91	2.97	1.7	1.27	0	0.01	0
AT3G14020	CCAAT-HAP2		0.00735118	0.0239934	34.8467	33.4784	31.6262	-1.36827	-3.22046	1.85219	0.0277472	0.0281276	0.148004		0	0	32.07	30.64	29.1	-1.43	-2.98	1.55	0.02	0	0.04
AT3G20910	CCAAT-HAP2		0.00246931	0.0109735	36.8707	36.0364	35.2866	-0.83439	-1.58412	0.749726	0.0438388	0.0148363	0.0548908		0	0	35.59	33.24	32.69	-2.35	-2.9	0.54	0.01	0	0.12
AT5G06510	CCAAT-HAP2	NF-YA10	0.011558	0.0334497	25.0113	29.63	30.7818	4.61868	5.77049	-1.1518	0.0309715	0.0131726	0.336847		0.01	0.01	25.32	29.45	27.4	4.13	2.09	2.05	0	0.26	0.08
AT5G01860	C2H2		0.000174916	0.00200537	18.4392	26.2013	19.5354	7.76215	1.09625	6.66589	0.000172309	0.182999	0.021267		0	0	17.91	22.34	19.5	4.43	1.59	2.83	0.03	0	0.06
AT2G47810	CCAAT-HAP3	NFYB5	0.00153132	0.00782306	21.5484	22.4594	27.3177	0.911007	5.76934	-4.85833	0.228405	0.021302	0.000699961		0.04	0.07	25.89	23.21	19.5	-2.68	-6.39	3.7	0.09	0.08	0.26
AT3G25790	GARP-G2-like		5.91181e-06	0.000326857	18.4392	30.5944	30.7428	12.1553	12.3037	-0.148381	0.00216937	1.30043e-05	0.504865		0	0	17.91	28.85	23.02	10.93	5.1	5.83	0	0.07	0.02
AT1G52150	HB	ATHB-15	0.00031721	0.00279312	32.8263	36.6306	36.6803	3.80431	3.85401	-0.0497	0.0133531	0.000128516	0.7705		0	0	33.01	36.44	36.44	3.43	3.43	0	0	0	0.73
AT1G70920	HB		0.00577317	0.0201954	26.2344	28.8134	27.3867	2.579	1.15227	1.42673	0.00422774	0.233628	0.0529844		0	0	27.89	30.43	31.99	2.53	4.1	-1.57	0.02	0.02	0.04
AT1G75430	HB	BLH11	0.00375443	0.0149858	18.7697	26.3361	26.0989	7.56636	7.32921	0.237155	0.0368912	0.0173869	0.602808		0	0.01	24.32	26.49	23.72	2.17	-0.6	2.77	0.03	0.13	0.02
AT1G79840	HB		0.00622304	0.0213102	33.9565	32.5193	31.4362	-1.43718	-2.52026	1.08308	0.088157	0.0133222	0.0649551		0	0	34.11	31.58	29.22	-2.54	-4.89	2.36	0	0	0
AT5G16560	GARP-G2-like		0.0105301	0.0313236	33.3466	33.1641	31.5861	-0.182589	-1.76059	1.57801	0.41661	0.0174777	0.0337703		0	0	34.04	33.28	31.23	-0.76	-2.81	2.05	0.14	0	0
AT2G01430	HB	ATHB17	2.694e-05	0.000675296	30.8454	38.1589	37.8858	7.31346	7.04035	0.273114	0.00217769	6.34875e-05	0.686324		0	0	32.64	38.76	38.41	6.12	5.76	0.35	0	0	0.04
AT5G03510	C2H2		0.000133807	0.00171127	24.4961	32.0313	31.7329	7.53515	7.2368	0.298352	0.00215489	0.00219655	0.761049		0	0	27.54	33.24	31.56	5.7	4.02	1.68	0.01	0.02	0.01
AT4G14540	CCAAT-HAP3		0.01599	0.043006	35.3174	31.6621	31.6575	-3.65529	-3.65989	0.004599	0.07953	2.06128e-05	0.494276		0.02	0.03	30.41	32.68	30.87	2.27	0.46	1.81	0.03	0.25	0.1
AT5G04340	C2H2	CZF2	0.00661308	0.0221615	32.8185	29.0738	28.704	-3.74467	-4.11442	0.369744	0.0173112	0.0260435	0.645289		0	0	33.73	30.74	30.98	-2.99	-2.75	-0.24	0.01	0.01	0.34
AT5G04390	C2H2		0.00460377	0.0173102	23.6003	29.5205	28.7981	5.92019	5.19779	0.722392	0.0198044	0.0109252	0.928508		0.01	0.01	25.85	29.29	29.66	3.44	3.81	-0.37	0.07	0.06	0.06
AT5G47670	CCAAT-HAP3		0.000746644	0.00476439	39.5114	37.805	36.0963	-1.70634	-3.41514	1.70879	0.00675072	0.0110633	0.0471695		0	0	34.53	28.71	28.21	-5.83	-6.33	0.5	0	0	0.05
AT5G06650	C2H2	GIS2	0.00541101	0.0193766	23.9821	26.6209	25.2959	2.63873	1.31379	1.32494	0.0116412	0.0626968	0.0997965		0.4	0.45	18.14	23.42	19.5	5.28	1.37	3.92	0.24	0.62	0.39
AT5G14010	C2H2	KNU	0.0029832	0.0126316	23.7463	27.4268	26.3725	3.6805	2.62622	1.05427	0.0109833	0.0308115	0.0765975		0	0.01	24.44	28.28	25.32	3.84	0.88	2.96	0.03	0.45	0.01
AT5G27910	CCAAT-HAP5	NF-YC8	0.00454329	0.0172205	25.7788	28.8591	29.2494	3.08029	3.47059	-0.390298	0.00475456	0.018363	0.434036		0.01	0.03	26.04	26.37	27.92	0.33	1.88	-1.55	0.17	0.02	0.08
AT5G18240	GARP-G2-like	MYR1	1.03751e-05	0.00040636	18.4392	29.7281	30.2879	11.2889	11.8488	-0.559883	0.00226391	0.00012276	0.71719		0	0	26.64	30.15	28.33	3.51	1.69	1.82	0.02	0.07	0
AT2G02540	HB		0.0136044	0.0379469	33.599	31.7939	30.5387	-1.80516	-3.06035	1.2552	0.0572299	0.0254887	0.17794		0	0	32.33	29.67	25.52	-2.66	-6.81	4.14	0.02	0	0
AT5G59570	GARP-G2-like		0.00116685	0.00652879	34.9651	32.609	32.9212	-2.35615	-2.04391	-0.312242	0.00455299	0.0174438	0.678786		0	0	33.59	30.38	30.32	-3.21	-3.27	0.06	0	0	0.76
AT2G22430	HB	ATHB6	0.00104513	0.00611439	34.1405	37.6712	37.8967	3.53066	3.7562	-0.225542	0.0299931	0.00190227	0.891101		0	0	35.72	38.26	38.7	2.54	2.98	-0.44	0	0	0.31
AT2G22800	HB		0.00515589	0.0187164	31.4927	31.3606	29.6572	-0.132074	-1.83543	1.70336	0.902019	0.0237778	0.0379624		0	0	27.97	31.57	31.36	3.6	3.39	0.21	0	0	0.2
AT2G23760	HB		0.0110937	0.0324861	32.9026	31.6179	30.9558	-1.28475	-1.94686	0.662108	0.0457233	0.0310089	0.346472		0	0	32.69	32.03	29.84	-0.66	-2.85	2.19	0.22	0	0.01
AT1G61730	GeBP		0.0079008	0.0252182	35.3137	37.5078	36.703	2.19405	1.38929	0.804762	0.00742948	0.0672607	0.282202		0	0	34.86	36.66	36.32	1.8	1.46	0.34	0.01	0.01	0.11
AT2G28610	HB		0.00318207	0.0132352	31.133	30.8385	29.0985	-0.294547	-2.03452	1.73997	0.054307	0.0448035	0.0555557		0	0	30.96	24.99	19.69	-5.97	-11.27	5.3	0	0.01	0.06
AT5G43250	CCAAT-HAP5	NF-YC13	4.93511e-05	0.00101956	29.2473	33.8681	33.942	4.62082	4.69479	-0.073968	0.000686261	0.000760129	0.922099		0	0	28.69	32.79	32.13	4.1	3.44	0.66	0	0	0
AT5G18550	C2H2		0.000153437	0.00184614	32.5433	35.3587	34.4221	2.81542	1.87883	0.936584	0.00358917	0.0037651	0.0544813		0	0	33	36.3	35.91	3.3	2.91	0.39	0	0	0.08
AT5G22890	C2H2		1.45697e-05	0.000498019	26.3452	32.9028	31.2525	6.55756	4.90733	1.65023	0.00104141	0.000860669	0.0167773		0.35	0.4	28.25	32.9	31.98	4.66	3.74	0.92	0	0.96	0.37
AT5G25160	C2H2	ZFP3	0.000608254	0.00422281	25.2785	28.6198	29.424	3.34133	4.14547	-0.804142	0.012983	0.00312084	0.0794959		0	0	25.95	27.44	29.79	1.5	3.84	-2.35	0.01	0	0
AT5G02350	CHP-rich		0.00545922	0.019475	26.8589	29.19	27.153	2.33118	0.294114	2.03707	0.0143784	0.374642	0.0330181		0.02	0.04	28.19	27.99	25.99	-0.2	-2.2	2	0.54	0.07	0.01
AT2G20110	CPP(Zn)		0.00946932	0.028853	29.5185	32.3068	31.679	2.78831	2.16044	0.627874	0.00583865	0.0402986	0.426261		0	0	30.4	32.2	31.49	1.8	1.08	0.72	0	0.02	0.1
AT2G34710	HB	PHB ,	0.000552323	0.00400914	34.4253	37.9011	37.9294	3.47572	3.50404	-0.028324	0.00882844	0.0106089	0.960121		0	0	33.52	37.71	37.18	4.19	3.66	0.53	0	0	0.02
AT2G35940	HB	BLH1	0.000137389	0.00172701	27.0262	32.6377	33.6586	5.61156	6.6324	-1.02084	0.00821784	0.000294067	0.102575		0	0	30.31	35.19	35.48	4.88	5.17	-0.29	0	0	0.38
AT2G36610	HB	ATHB22	0.000652127	0.00439426	30.2253	27.2808	24.2703	-2.94456	-5.95503	3.01047	0.00443377	0.00801961	0.0541182		0	0	30.19	27.13	22.82	-3.05	-7.36	4.31	0.06	0.01	0
AT2G46680	HB		0.0196585	0.0496081	33.2487	32.3419	34.7788	-0.906761	1.53012	-2.43688	0.212999	0.0488701	0.0644674		0.07	0.1	34.4	33.67	34.38	-0.73	-0.02	-0.72	0.04	0.63	0.1
AT3G01220	HB	ATHB20	0.00458108	0.0172594	24.1533	27.3482	28.4485	3.19492	4.29523	-1.10031	0.0325713	0.00883187	0.327945		0.2	0.25	26.49	27.44	28.48	0.95	1.98	-1.03	0.45	0.11	0.35
AT4G01260	GeBP		0.00404601	0.0158139	23.3296	29.1336	28.7299	5.80401	5.40035	0.403659	0.048479	0.0523857	0.512947		0.32	0.38	18.14	20.12	19.5	1.98	1.37	0.62	0.27	0.71	0.21
AT3G01470	HB	ATHB1	0.000126046	0.00166878	28.0992	36.0415	36.257	7.94236	8.15785	-0.215499	0.00806481	0.000115232	0.62835		0	0	33.41	38.63	38	5.22	4.59	0.63	0	0	0.02
AT5G14280	GeBP		0.0140657	0.0390022	33.115	35.1328	34.3652	2.01774	1.25013	0.767607	0.0260998	0.164295	0.140045		0	0	31.76	33.88	32.27	2.12	0.51	1.61	0.01	0.02	0.02
AT3G03660	HB	WOX11	0.00925985	0.0285811	34.5171	37.3984	37.0654	2.88135	2.5483	0.333049	0.0144182	0.0173369	0.852691		0	0	33.41	37.63	38.21	4.22	4.8	-0.58	0	0	0.01
AT3G18010	HB		0.000508739	0.00381047	33.5637	32.2142	30.133	-1.34947	-3.4307	2.08123	0.00770154	0.0110959	0.0376253		0	0	31.14	30.81	26.1	-0.34	-5.05	4.71	0.31	0	0
AT5G48890	C2H2		0.000376733	0.00312768	23.2658	27.0307	28.656	3.76487	5.39012	-1.62525	0.00252207	0.0025771	0.0836486		0.01	0.01	23.82	29.12	22.07	5.3	-1.75	7.05	0.03	0.26	0.02
AT1G47870	E2F/DP	ATE2FC	0.00114847	0.00644514	32.397	34.9744	34.5382	2.5774	2.14125	0.436149	0.00720272	0.00918933	0.373228		0	0	32.29	35.18	34.63	2.89	2.34	0.55	0	0	0.04
AT2G36010	E2F/DP	ATE2FA	0.000327817	0.00282705	30.5439	33.6398	33.5076	3.09589	2.96368	0.132212	0.0013416	0.00566858	0.738422		0	0	29.86	33.11	32.56	3.25	2.71	0.55	0	0	0.08
AT3G01330	E2F/DP	E2FF	0.000935518	0.00567347	30.2932	33.6296	33.5211	3.33633	3.2279	0.108431	0.00498882	0.00732876	0.914193		0	0	31.86	34.14	33.64	2.27	1.78	0.5	0	0	0.02
AT5G54630	C2H2		0.00488739	0.017981	32.6386	31.6945	30.5113	-0.944098	-2.12729	1.18319	0.0182695	0.0238698	0.087147		0	0	32.92	32.41	29.45	-0.52	-3.47	2.95	0.17	0	0
AT3G48160	E2F/DP		0.00181519	0.00898039	30.0298	33.9364	32.8712	3.90658	2.84131	1.06527	0.00792799	0.00634681	0.662182		0	0	29.86	32.9	31.88	3.04	2.01	1.03	0.02	0.03	0.04
AT5G56200	C2H2		7.44704e-05	0.0012613	19.1476	25.8495	24.9781	6.70187	5.8304	0.871463	5.45311e-05	0.00720885	0.417494		0.02	0.03	19.83	20.1	25.68	0.27	5.85	-5.58	0.34	0	0.17
AT5G57520	C2H2	ATZFP2	0.0122324	0.0347387	24.3198	28.2302	26.9811	3.91044	2.66132	1.24912	0.0472056	0.0333286	0.56478		0	0	27.17	30.73	27.39	3.56	0.22	3.34	0	0.21	0
AT5G59820	C2H2	RHL41	0.000956573	0.00576396	36.3134	32.2699	31.8085	-4.0435	-4.50481	0.461316	0.00147702	0.0153534	0.983174		0.01	0.02	36.61	34.35	34.89	-2.26	-1.71	-0.55	0.02	0.05	0.46
AT3G19510	HB		0.00932658	0.0286309	31.2267	33.2892	32.6432	2.06251	1.41655	0.645957	0.0202258	0.0337178	0.456978		0	0	31.73	33.73	32.91	2.01	1.18	0.83	0	0	0.02
AT3G56520	HB		3.4593e-05	0.000793109	18.4392	25.4074	24.3856	6.96827	5.94645	1.02182	0.00111981	0.000230441	0.0750382		0	0.01	23.45	27.32	25.09	3.87	1.64	2.23	0.03	0.13	0
AT5G28640	GIF		0.00534222	0.0192034	37.9033	36.8247	36.6348	-1.07858	-1.26856	0.189978	0.0342626	0.0128121	0.269701		0	0	37.38	34.94	34.96	-2.43	-2.42	-0.01	0.01	0.01	0.58
AT3G61150	HB		0.00123492	0.00672522	33.9419	34.9975	33.483	1.05559	-0.458982	1.51457	0.00369356	0.0931778	0.00995986		0	0.01	32.47	33.97	32.91	1.51	0.45	1.06	0.01	0.07	0.02
AT3G61890	HB	ATHB12	0.000320912	0.00279312	25.3108	31.1166	31.7644	5.80583	6.45359	-0.647762	0.00476298	0.00125164	0.229328		0.04	0.06	32.29	33.12	31.32	0.83	-0.97	1.8	0.56	0.1	0.02
AT3G61910	HB	ANAC066/NST2	0.0144868	0.0399931	18.4392	19.9326	23.7151	1.49342	5.2759	-3.78248	0.196325	0.000217071	0.213752		0.08	0.11	17.91	25.44	20.18	7.52	2.27	5.26	0.1	0.15	0.41
AT5G10120	EIL	EIL4	0.00639157	0.0216274	30.5512	29.5292	28.2954	-1.02196	-2.25582	1.23386	0.0544608	0.0131969	0.0717839		0.36	0.41	25.49	20.12	22.26	-5.37	-3.23	-2.14	0.31	0.39	0.69
AT5G67450	C2H2	AZF1	0.00669379	0.0223469	19.2107	30.8041	29.3491	11.5935	10.1385	1.45498	0.0284476	0.0444864	0.982979		0	0.01	24.22	30.42	29.35	6.2	5.13	1.07	0.05	0.07	0.01
AT5G65100	EIL		0.00224264	0.0102524	31.4223	29.7774	26.6835	-1.64492	-4.73883	3.09391	0.120199	0.0288704	0.00710103		0.02	0.04	30.73	24.57	25.75	-6.16	-4.97	-1.18	0.02	0.07	0.61
AT2G25900	C3H	ATTZF1	0.000584563	0.0041628	37.18	33.2373	34.5994	-3.94264	-2.5806	-1.36204	0.00322602	0.0194483	0.0301682		0.53	0.58	34.57	34.7	34.04	0.13	-0.53	0.66	0.84	0.51	0.17
AT1G55580	GRAS	LAS	0.000394664	0.00321198	29.1899	31.8335	31.6506	2.64362	2.46066	0.182957	0.00311916	0.00125066	0.554517		0	0	28.05	31.39	32.06	3.34	4.01	-0.67	0	0	0.2
AT4G01520	HB	ANAC067	0.00462672	0.0173617	27.437	30.2095	29.575	2.77255	2.13805	0.634497	0.008514	0.0294953	0.336982		0	0	29.95	34.08	33.62	4.13	3.67	0.46	0	0	0.18
AT1G63100	GRAS		0.000823292	0.00514215	30.6534	34.5258	33.8555	3.87235	3.20207	0.670277	0.00213159	0.00764533	0.441184		0	0.01	29.47	33.1	31.61	3.64	2.14	1.49	0.03	0.08	0.01
AT4G01550	HB		0.0106378	0.0314947	30.762	32.5111	32.0657	1.74906	1.30364	0.445416	0.0208695	0.0334109	0.490733		0.42	0.47	31.51	31.42	30.84	-0.09	-0.66	0.58	0.69	0.51	0.14
AT1G66350	GRAS	RGL1	0.00205058	0.00957155	30.3242	34.2512	34.2143	3.92709	3.89012	0.036969	0.00700959	0.00399183	0.617689		0	0.01	31.84	34.23	33.34	2.39	1.5	0.89	0.03	0.07	0.01
AT4G10350	HB	ANAC070,	0.000102192	0.00148931	28.4846	34.7183	33.9441	6.23374	5.4595	0.774244	0.000472077	0.0107889	0.406782		0	0	27.59	35.48	31.49	7.89	3.9	3.99	0	0	0
AT2G45160	GRAS		0.0155346	0.0421735	34.1798	36.2813	35.9224	2.10148	1.74258	0.358893	0.00375101	0.0754919	0.604835		0	0	33.48	36.01	35.62	2.54	2.14	0.4	0	0	0.04
AT3G03450	GRAS		0.00236465	0.0106608	33.6082	34.7905	34.9544	1.18229	1.34618	-0.163889	0.00994939	0.00426117	0.908481		0	0	35.15	33.88	32.72	-1.27	-2.44	1.16	0.06	0.01	0.01
AT4G17460	HB		0.000186012	0.00206925	30.1344	34.771	35.0297	4.63653	4.89527	-0.258744	0.000555898	0.00269221	0.309315		0.06	0.09	30.07	34.5	34.02	4.43	3.95	0.47	0.15	0.17	0.1
AT1G49190	GARP-ARR-B	ARR19	6.10173e-05	0.00116894	24.4811	19.8196	19.4727	-4.66159	-5.00843	0.34684	0.0100972	0.00250884	0.181103		0.63	0.67	23.4	20.1	19.69	-3.3	-3.72	0.42	0.42	0.7	0.56
AT2G41900	C3H		0.0042407	0.0164043	33.8411	36.1093	35.3388	2.26812	1.49767	0.770443	0.00493125	0.0210434	0.42457		0	0	33.06	36.3	35.75	3.24	2.68	0.56	0	0	0.04
AT3G06410	C3H		0.00776754	0.0249207	32.6497	34.7836	34.422	2.13385	1.77229	0.361561	0.0158059	0.0164311	0.924358		0	0	33.39	35.33	34.74	1.94	1.35	0.59	0	0	0
AT4G31920	GARP-ARR-B	ARR10	0.000810128	0.00509378	31.6717	35.5172	34.9538	3.84551	3.28212	0.563394	0.0169925	0.0207837	0.332701		0	0	32.51	36.46	35.55	3.94	3.03	0.91	0	0	0.01
AT1G13300	GARP-G2-like	HRS1	0.000208819	0.00222894	18.4392	27.3237	28.913	8.88449	10.4739	-1.58939	0.00135946	0.00102229	0.175935		0	0	18.59	27.67	27.58	9.08	8.99	0.09	0.02	0.03	0.97
AT3G50650	GRAS		0.0115651	0.0334497	36.2981	35.4822	34.5591	-0.815968	-1.739	0.923032	0.0406035	0.0303791	0.120787		0.41	0.46	34.79	35.57	34.72	0.78	-0.08	0.85	0.39	0.44	0.04
AT3G60630	GRAS		0.0114965	0.0333541	34.1945	35.625	35.0994	1.43048	0.9049	0.525579	0.00382968	0.0692701	0.430246		0	0	33.66	35.26	34.66	1.59	1	0.59	0	0.01	0.01
AT4G32880	HB	ATHB-8	0.000103328	0.00149428	31.5627	36.7659	36.2622	5.20325	4.69953	0.503716	0.00311351	0.000401636	0.589657		0	0	32.78	36.98	36.1	4.2	3.32	0.88	0	0.01	0.01
AT4G35550	HB		0.00556335	0.0197085	32.8678	35.1928	34.8315	2.32496	1.96372	0.36124	0.00946966	0.0184528	0.33134		0	0	32.64	35.95	35.14	3.31	2.5	0.81	0	0	0.01
AT4G36740	HB		0.00169515	0.00849834	30.6011	32.5429	34.437	1.94175	3.8359	-1.89415	0.0639744	0.00328737	0.0213532		0	0.01	31.67	32.78	32.91	1.1	1.24	-0.13	0.01	0.03	0.89
AT4G37650	GRAS	SHR	0.000424655	0.00334282	33.4563	36.3869	36.0417	2.93061	2.58537	0.345236	0.000883858	0.00686955	0.798814		0	0	33.92	35.88	36.14	1.96	2.22	-0.25	0	0	0.18
AT4G36870	HB		0.00789953	0.0252182	32.0703	32.1082	30.2999	0.037812	-1.77044	1.80825	0.774086	0.0372384	0.0364753		0	0	31.72	32.73	30.54	1.02	-1.18	2.2	0.03	0.03	0
AT4G37790	HB	HAT22,	8.99506e-05	0.00138612	31.0799	34.8074	33.1839	3.72754	2.10403	1.62351	9.4745e-05	0.0140339	0.0173492		0	0	29.8	34.85	33.28	5.06	3.49	1.57	0	0	0
AT5G03790	HB		0.00374745	0.0149858	31.1251	33.9768	32.7461	2.85168	1.62104	1.23063	0.00686353	0.061192	0.0353956		0	0	32.17	35.39	34.33	3.23	2.16	1.06	0.01	0.01	0.03
AT1G25550	GARP-G2-like		0.00178584	0.00885851	31.4008	35.9979	36.057	4.59707	4.65618	-0.05911	0.00949814	0.00442213	0.364389		0	0	29.86	36.48	35.64	6.61	5.78	0.83	0	0	0.02
AT5G07060	C3H		0.000541863	0.00396382	23.5089	29.3795	28.223	5.87059	4.71408	1.15651	0.00180954	0.0034406	0.545341		0	0	24.86	29.28	29.7	4.43	4.84	-0.42	0	0	0.34
AT5G07500	C3H		0.00577931	0.0201954	38.1656	37.837	36.2201	-0.328582	-1.94548	1.6169	0.711589	0.0173124	0.0214811		0	0	36.46	31.16	30.28	-5.3	-6.19	0.89	0	0	0.01
AT5G44260	C3H		0.0040253	0.0157658	37.0324	35.5866	37.0779	-1.44579	0.045506	-1.4913	0.00961753	0.932335	0.0118234		0	0	38.13	34.82	33.53	-3.31	-4.6	1.29	0	0	0.02
AT1G69580	GARP-G2-like		0.00868977	0.0271375	31.7233	35.0443	34.1447	3.32101	2.42137	0.899642	0.00212129	0.073231	0.267802		0	0	31.57	34.4	33.88	2.84	2.32	0.52	0.02	0.03	0.01
AT2G02060	GARP-G2-like		0.00122818	0.00671215	32.807	31.46	29.9641	-1.34701	-2.84294	1.49593	0.0344556	0.00615732	0.0262713		0	0.01	32.59	32.7	31.09	0.11	-1.5	1.6	0.69	0.01	0.01
AT1G67910	CAMTA		0.0156622	0.042306	18.4392	29.4728	25.7876	11.0337	7.34849	3.68519	0.0714197	0.016429	0.777475		0	0	21.34	32.53	26.11	11.19	4.77	6.42	0.01	0.03	0.01
AT5G05770	HB	WOX7	2.17057e-07	9.87287e-05	24.6164	33.1996	31.8516	8.5832	7.23513	1.34807	2.91933e-05	2.46238e-05	0.0124124		0	0	28.51	33.03	32.87	4.52	4.36	0.16	0	0	0.68
AT5G66770	GRAS		0.00187558	0.00914149	34.3461	35.8654	34.2848	1.51924	-0.061315	1.58055	0.0177249	0.756289	0.00377769		0	0	32.88	34.6	33.78	1.72	0.9	0.82	0.01	0	0.04
AT5G11060	HB		0.0156612	0.042306	29.6411	33.4951	31.9994	3.85406	2.35832	1.49573	0.0173646	0.102223	0.321119		0	0	30.53	34.45	33.36	3.92	2.83	1.1	0.02	0.03	0.03
AT2G45480	GRF		0.00675519	0.0224774	34.3255	33.0041	31.7912	-1.32138	-2.53428	1.2129	0.10485	0.0152809	0.0778421		0	0	34.14	30.82	29.42	-3.33	-4.72	1.4	0	0	0.03
AT3G13960	GRF		0.0177875	0.0466394	35.6286	35.4721	33.5783	-0.156462	-2.05033	1.89387	0.740521	0.0469795	0.0727878		0	0	35.84	32.63	27.29	-3.21	-8.55	5.34	0	0	0
AT4G24150	GRF		0.00331241	0.0136227	34.2476	33.8609	32.2931	-0.386758	-1.9545	1.56775	0.72944	0.0265307	0.00588795		0	0	35.55	32.21	30.52	-3.34	-5.03	1.69	0.01	0.01	0.02
AT1G05230	HB		0.00824883	0.0259762	33.3622	32.6224	30.684	-0.739748	-2.67816	1.93842	0.165552	0.0214044	0.0678628		0	0	33.42	33.93	31.57	0.51	-1.85	2.37	0.54	0.01	0.01
AT2G40260	GARP-G2-like		0.00484903	0.0178749	30.3824	30.5025	28.0966	0.120125	-2.28581	2.40594	0.381315	0.0567523	0.0324357		0	0.01	30.67	28.09	27.27	-2.58	-3.4	0.82	0.02	0.01	0.14
AT2G42660	GARP-G2-like		0.00620069	0.0212724	30.2626	34.6984	34.8799	4.43583	4.61735	-0.181518	0.000712318	0.0521103	0.746717		0	0	32.31	35.29	35.53	2.99	3.22	-0.23	0	0.01	0.6
AT3G04030	GARP-G2-like		0.0171448	0.0454614	23.55	29.8558	28.5324	6.30578	4.9824	1.32338	0.0297683	0.0588859	0.37122		0	0	25.17	28.19	26.39	3.01	1.22	1.8	0.02	0.11	0
AT1G30500	CCAAT-HAP2		0.00315337	0.0131741	35.3056	34.5765	33.7185	-0.729049	-1.58706	0.85801	0.048274	0.00999726	0.0749082		0.17	0.22	35.09	33.89	33.66	-1.2	-1.43	0.23	0.22	0.02	0.66
AT3G19070	GARP-G2-like		5.94229e-06	0.000326857	24.1854	28.6445	29.7934	4.45907	5.60805	-1.14898	0.00285761	0.00249746	0.0609571		0.79	0.82	23.29	24.06	24.55	0.77	1.26	-0.49	0.19	0.9	0.63
AT1G20700	HB	WOX14	0.00109797	0.0062362	26.7492	29.8686	30.1021	3.11942	3.3529	-0.233483	0.00179523	0.0184343	0.91646		0	0	25.19	30.83	32.4	5.64	7.21	-1.58	0	0	0.03
AT1G26960	HB		0.0181546	0.0472725	26.7758	30.6088	30.9381	3.83301	4.16231	-0.3293	0.0257026	0.063721	0.966893		0	0	29.47	32.09	29.81	2.62	0.35	2.27	0	0.58	0
AT3G51880	HMG		0.0120528	0.034353	37.9108	37.2232	36.6837	-0.687602	-1.22713	0.539527	0.11588	0.019258	0.0829682		0.02	0.04	36.52	37.19	36.33	0.67	-0.19	0.86	0.05	0.85	0.03
AT1G27050	HB	ATHB54	0.0014851	0.00769574	33.0769	35.6171	35.1917	2.5402	2.11486	0.425343	0.0127156	0.0147243	0.67189		0	0	32.18	35.66	35.32	3.49	3.14	0.34	0	0.01	0.22
AT1G30490	HB	PHV	0.000630773	0.00430095	34.0697	37.2888	36.9758	3.21912	2.90616	0.312965	0.00196769	0.00266671	0.460278		0	0	34.19	37.97	37.05	3.78	2.86	0.92	0	0	0.03
AT1G34650	HB	HDG10	0.0114461	0.0332854	19.2107	23.8917	25.3706	4.68108	6.15996	-1.47888	0.120973	0.00404709	0.243333		0.04	0.06	17.91	24.01	25.08	6.09	7.17	-1.08	0.11	0.1	0.68
AT5G23420	HMG	HMGB6	0.000876071	0.0053824	33.0701	36.0654	35.8994	2.99522	2.82923	0.165992	0.00361703	0.00547969	0.404149		0	0	32.16	35.51	35.08	3.35	2.92	0.43	0	0.01	0.11
AT1G46480	HB	WOX4	8.53118e-05	0.00135185	28.3076	35.4941	34.7256	7.18653	6.41799	0.768537	0.000286454	0.00179028	0.122177		0	0	29.32	36.69	35.89	7.37	6.57	0.8	0	0	0.23
AT1G46264	HSF		0.0118537	0.034127	35.1847	35.7678	36.4226	0.583059	1.23784	-0.654777	0.0605061	0.0246919	0.103784		0.04	0.06	35.64	35.18	36.18	-0.46	0.54	-1	0.56	0.11	0.01
AT3G30260	MADS	AGL79	0.000308157	0.00278526	19.2673	23.1046	26.2777	3.83723	7.01039	-3.17317	0.0698277	1.49699e-05	0.0442934		0.03	0.05	18.19	20.91	23.3	2.73	5.11	-2.39	0.05	0.08	0.55
AT3G54340	MADS	AP3	0.000701636	0.00458012	30.75	23.4752	28.1226	-7.27482	-2.62737	-4.64745	0.0113726	0.0338711	0.0198784		0	0	29.38	27.55	30.27	-1.84	0.89	-2.72	0	0.03	0
AT1G74250	HSF		0.0174289	0.0458913	33.8706	34.9341	34.8396	1.06348	0.968977	0.0945075	0.0543158	0.0380079	0.925488		0	0	33.66	35.04	34.91	1.38	1.25	0.13	0.01	0.01	0.65
AT1G77570	HSF		0.0083212	0.0260731	31.4168	32.698	32.5993	1.2812	1.1825	0.0986935	0.00738899	0.0248009	0.912189		0	0	31.56	33.51	33.2	1.95	1.64	0.31	0.02	0.04	0.06
AT3G57390	MADS	AGL18	0.00562058	0.0198249	31.8587	33.9457	34.0386	2.08698	2.17988	-0.0928985	0.0110392	0.0207306	0.481413		0	0	33.9	35.41	35.2	1.51	1.3	0.21	0.01	0.03	0.36
AT2G26150	HSF	HSFA2	6.65632e-06	0.000326857	36.722	32.2858	31.9141	-4.43613	-4.80791	0.371779	0.000245002	0.000403645	0.221238		0	0	38.18	30.15	30.91	-8.02	-7.27	-0.76	0	0	0.9
AT3G58780	MADS	AGL1	0.00476845	0.0176432	28.5545	31.4268	31.5863	2.87224	3.03181	-0.159572	0.00330676	0.0293917	0.46624		0	0	27.23	32.55	33.29	5.32	6.06	-0.74	0	0	0.3
AT2G41690	HSF	AT-HSFB3	0.000206962	0.00222336	19.7812	28.3616	29.5488	8.58038	9.76759	-1.18721	0.0045894	0.00455945	0.0721821		0	0	22.86	30.92	32.71	8.06	9.85	-1.79	0	0.01	0.03
AT3G22830	HSF		0.00982344	0.0297392	32.2673	28.6307	33.6337	-3.63664	1.36642	-5.00307	0.00449053	0.828781	0.0409166		0	0	30.8	24	24.23	-6.81	-6.57	-0.24	0	0	0.54
AT3G24520	HSF		0.00139778	0.00742322	32.2156	29.6305	32.5189	-2.58519	0.303242	-2.88843	0.0237707	0.3551	0.00650995		0.01	0.01	33.62	30.87	30.05	-2.75	-3.56	0.82	0.04	0.02	0.3
AT1G68320	MYB	ATMYB62	0.00049718	0.00379959	24.6928	31.7987	30.7239	7.10597	6.03118	1.07479	0.00205544	0.00266563	0.820672		0	0	18.19	25.82	31.5	7.63	13.31	-5.68	0.01	0	0.01
AT5G03780	MYB		0.00565036	0.0198927	31.5638	33.0425	32.988	1.47865	1.42422	0.0544295	0.0501179	0.0260178	0.538179		0.17	0.21	31.85	32.35	31.93	0.5	0.08	0.42	0.2	0.72	0.08
AT5G06100	MYB		0.00933549	0.0286309	32.0832	33.4851	33.088	1.40187	1.00482	0.397055	0.0115681	0.0304384	0.77247		0.17	0.22	32.29	32.89	32.4	0.61	0.11	0.5	0.04	0.81	0.25
AT5G06110	MYB		0.00248516	0.0109932	34.2199	36.2119	36.3954	1.99197	2.17555	-0.183576	0.0255731	0.0105772	0.631464		0.03	0.05	34.67	35.78	35.65	1.11	0.98	0.13	0.06	0.08	0.61
AT1G74650	MYB	MYB31	0.00323897	0.013383	26.4835	30.6192	29.8762	4.13571	3.39274	0.742967	0.00229257	0.028087	0.262952		0	0.01	28.3	32.15	31.6	3.86	3.3	0.56	0.02	0.04	0.35
AT1G79180	MYB	ATMYB63	1.82864e-06	0.000214866	26.2504	30.8851	30.956	4.63474	4.70562	-0.0708765	4.6985e-05	0.000443213	0.929079		0	0	24.49	30.24	34.04	5.75	9.56	-3.8	0	0	0
AT2G02820	MYB	ATMYB88	0.00184682	0.00906531	31.594	34.4979	35.201	2.9039	3.60701	-0.703104	0.0120628	0.00337821	0.0892422		0	0	30.66	34.05	34.83	3.39	4.17	-0.78	0	0	0.16
AT5G10280	MYB		0.00494646	0.0181274	32.161	32.8501	34.5355	0.689116	2.37448	-1.68537	0.360076	0.00362549	0.0254541		0	0	30.02	33.47	32.46	3.44	2.44	1.01	0	0	0.03
AT5G11510	MYB	ATMYB3R4	0.00654143	0.0219692	31.6608	34.195	33.8702	2.53421	2.20943	0.324776	0.0160196	0.0131268	0.400117		0	0	30.02	32.1	31.91	2.08	1.89	0.19	0.01	0.01	0.18
AT5G12870	MYB	ATMYB46	6.11583e-05	0.00116894	19.2673	30.0778	30.2132	10.8105	10.9458	-0.135371	0.0112694	2.92688e-05	0.654219		0	0	22.42	31.38	30.21	8.95	7.78	1.17	0.02	0.02	0.02
AT3G51910	HSF	HSFA7A	1.11161e-05	0.000409769	34.9616	22.7978	27.0178	-12.1637	-7.94372	-4.22001	0.00240522	0.00222425	0.0132193		0	0	35.59	23.22	25.25	-12.36	-10.33	-2.03	0.01	0	0.38
AT4G11880	MADS		0.00776785	0.0249207	32.1297	25.6732	30.9333	-6.45657	-1.19639	-5.26018	0.0180981	0.944577	0.0129981		0.01	0.01	18.21	23.41	26.78	5.2	8.58	-3.38	0.12	0.03	0.02
AT3G63350	HSF	AT-HSFA7B	0.000262657	0.00253076	31.76	20.8219	22.588	-10.9381	-9.172	-1.76612	0.00573054	0.00502442	0.323792		0	0	32.2	20.91	20.43	-11.28	-11.77	0.48	0	0	0.62
AT4G24540	MADS	AGL24	0.000576638	0.00412197	25.6298	27.8798	28.5318	2.25001	2.90203	-0.652026	0.00857134	0.00179146	0.446611		0.02	0.04	27.67	28.25	28.41	0.57	0.74	-0.16	0.06	0.04	0.46
AT4G37940	MADS	AGL21	0.000105133	0.00149736	26.0582	31.2828	32.798	5.22454	6.73979	-1.51526	0.00546126	0.000913609	0.0245062		0	0	29.8	32.08	32.68	2.28	2.88	-0.6	0	0	0.17
AT4G18880	HSF		0.003889	0.0153277	30.5855	32.771	31.8712	2.18555	1.28571	0.899838	0.00368656	0.0321616	0.226255		0	0	31.04	32.91	32.95	1.86	1.91	-0.05	0.02	0.01	0.94
AT5G06500	MADS	AGL96	0.00814696	0.0256985	19.7812	23.1893	24.7683	3.40807	4.98709	-1.57902	0.085177	0.00687643	0.120985		0.04	0.07	20.64	20.35	26.74	-0.29	6.11	-6.39	0.59	0.04	0.11
AT4G19630	HSF		0.00148026	0.00769574	25.1283	28.3095	28.7424	3.1812	3.61411	-0.432914	0.0115203	0.014419	0.477568		0	0.01	18.19	27.66	26.2	9.47	8.01	1.46	0.03	0.05	0.02
AT5G10140	MADS		0.00795639	0.0253526	37.5624	36.5294	35.6174	-1.03294	-1.94499	0.912056	0.013901	0.0316094	0.1749		0	0	33.74	33.06	31.3	-0.67	-2.43	1.76	0.27	0.01	0.01
AT4G36990	HSF		0.0189203	0.048433	34.2498	35.8433	35.7268	1.5935	1.47703	0.11647	0.026904	0.022757	0.711017		0.01	0.02	35.96	36.72	38.04	0.76	2.08	-1.32	0.54	0	0.05
AT5G15800	MADS	AGL2/SEP1	0.000320172	0.00279312	29.6876	24.5914	26.0494	-5.09629	-3.63822	-1.45807	0.00074061	0.00973283	0.399281		0.04	0.06	27.75	20.91	23.78	-6.83	-3.97	-2.87	0.1	0.03	0.44
AT5G20240	MADS	PI	0.00205177	0.00957155	25.8711	29.676	31.7117	3.80489	5.84068	-2.03579	0.0487673	0.00481644	0.113605		0	0	23.09	29.07	30.58	5.98	7.5	-1.51	0	0	0.01
AT5G17800	MYB	ATMYB56	0.000297261	0.0026998	30.9148	34.4531	35.2556	3.53837	4.34083	-0.802453	0.0114951	0.00484934	0.12303		0	0	31.06	32.65	34.39	1.59	3.33	-1.74	0.01	0	0
AT5G18620	MYB	CHR17	0.00286089	0.0122238	33.5939	36.2421	36.1282	2.64828	2.53433	0.113951	0.0340281	0.0235262	0.884507		0	0	32.26	34.78	35.06	2.52	2.8	-0.28	0	0	0.52
AT5G43840	HSF	HSFA6A	0.012637	0.0357796	26.9018	24.2711	25.0327	-2.63069	-1.8691	-0.761592	0.0292867	0.0524421	0.415678		0.27	0.32	25.96	24.51	24.56	-1.45	-1.39	-0.05	0.22	0.19	0.52
AT5G23260	MADS	AGL32/TT16	0.0190641	0.048433	19.7812	24.1397	26.5849	4.35851	6.80366	-2.44515	0.088539	0.0527541	0.253962		0.12	0.16	18.21	25.64	27.82	7.43	9.61	-2.18	0.06	0.18	0.93
AT5G26870	MADS	AGL26	0.00316338	0.0131866	29.1312	30.1915	31.6386	1.06033	2.50747	-1.44714	0.0548071	0.00433118	0.0363864		0.4	0.45	30.26	29.75	30.13	-0.51	-0.13	-0.38	0.29	0.67	0.43
AT5G26950	MADS	AGL93	0.00108576	0.0062362	26.463	29.9403	30.0599	3.47734	3.59691	-0.119568	0.018462	0.0123982	0.641591		0.33	0.39	24	25.86	25.76	1.86	1.76	0.09	0.01	0.31	0.54
AT5G27050	MADS		0.000214423	0.00226469	26.7624	28.6772	29.363	1.91481	2.60055	-0.685734	0.00381697	0.000995903	0.0376817		0.01	0.02	28.65	27.28	28.22	-1.37	-0.43	-0.94	0.02	0.54	0.02
AT5G27070	MADS	AGL53	5.60057e-05	0.00112011	23.1825	27.4023	28.0514	4.21981	4.8689	-0.649086	0.00139925	0.000501961	0.0888328		0.54	0.59	23.04	22.53	23.56	-0.51	0.52	-1.03	0.86	0.23	0.47
AT5G27130	MADS	AGL39	0.000159934	0.00187922	23.5479	26.8894	25.5701	3.34156	2.02228	1.31927	0.00867458	0.0187198	0.00277		0.01	0.02	18.21	28.26	27.32	10.06	9.11	0.95	0.05	0.07	0.56
AT5G27580	MADS	AGL89	0.00575752	0.0201943	24.3894	28.2167	28.7678	3.82728	4.3784	-0.551112	0.0169443	0.0229217	0.801696		0.54	0.59	24.24	24.7	24.79	0.46	0.55	-0.09	0.35	0.69	0.46
AT5G27810	MADS		0.00896317	0.0278065	24.8804	20.9174	21.4318	-3.96304	-3.44862	-0.514416	0.0617019	0.00220043	0.889556		0.67	0.71	21.21	20.91	20.43	-0.3	-0.78	0.48	0.77	0.61	0.39
AT2G39880	MYB	ATMYB25	0.00507271	0.0185179	29.7078	32.1383	32.1564	2.43052	2.44857	-0.0180555	0.0194607	0.0127941	0.500222		0.01	0.02	29.66	31.42	31.3	1.77	1.64	0.13	0.08	0	0.82
AT2G42150	MYB		0.00189832	0.00914149	30.5795	28.5782	27.8969	-2.00123	-2.68259	0.681361	0.0151549	0.00655198	0.167581		0.57	0.61	28.67	28.69	28.89	0.01	0.22	-0.2	0.38	0.75	0.51
AT2G44430	MYB		0.00449666	0.0170782	29.8686	32.1501	32.2373	2.28154	2.36866	-0.0871205	0.0215662	0.0329344	0.851286		0.78	0.81	32.1	32.25	32.28	0.15	0.18	-0.03	0.6	0.4	0.86
AT2G47190	MYB	ATMYB2	0.000527536	0.00388928	26.113	29.3164	30.5151	3.20348	4.40214	-1.19867	0.023269	0.00507464	0.083679		0	0	28.89	27.75	30.73	-1.13	1.84	-2.97	0.06	0.02	0
AT5G41020	MYB		0.0027341	0.0117892	32.8416	34.5594	34.7219	1.71779	1.88032	-0.162536	0.00375707	0.0186837	0.822655		0	0.01	32.91	34.11	34.21	1.2	1.29	-0.1	0.01	0.01	0.9
AT2G47620	MYB		0.00524087	0.0189114	33.2655	34.561	34.5348	1.2955	1.26927	0.0262315	0.0235511	0.0409854	0.781619		0.05	0.07	33.23	34.27	34.41	1.04	1.18	-0.14	0.13	0.07	0.33
AT5G49620	MYB	ATMYB78	0.000525232	0.00388754	22.4385	32.7659	33.5902	10.3275	11.1517	-0.824249	0.0052789	0.00274483	0.302632		0	0	24.4	33.88	36.48	9.48	12.09	-2.61	0	0	0
AT3G02940	MYB	ATMYB107	0.0037009	0.0148987	30.0129	23.9709	27.8572	-6.04194	-2.1557	-3.88624	0.0278255	0.013178	0.0845487		0.03	0.05	27.96	25.85	28.32	-2.11	0.36	-2.47	0.11	0.3	0.06
AT5G52260	MYB	ATMYB19	0.00305503	0.0128777	22.2954	27.7712	27.0272	5.47577	4.73175	0.74402	0.0199408	0.0306215	0.531873		0.25	0.3	20.91	24	23.6	3.09	2.69	0.4	0.26	0.05	0.97
AT3G06490	MYB	MYB108	0.00368053	0.0148485	21.6121	28.3626	28.5432	6.75047	6.93105	-0.180579	0.0337943	0.00312279	0.341058		0.07	0.1	26.16	20.91	31.37	-5.25	5.21	-10.46	0.61	0.01	0.14
AT5G54230	MYB	ATMYB49	0.000221768	0.00230857	24.8549	31.5624	29.2261	6.70749	4.37116	2.33634	0.00725664	0.00384425	0.125883		0	0	25.61	28.27	30.62	2.66	5	-2.35	0.02	0	0.02
AT5G40220	MADS	AGL43	0.0198755	0.0499543	19.2673	25.5964	24.4791	6.32911	5.21172	1.11739	0.0669071	0.101151	0.196253		0.11	0.15	18.19	20.91	20.43	2.73	2.24	0.48	0.08	0.16	0.88
AT5G65070	MADS	AGL69/FCL4/ MAF4	0.00152272	0.00780033	36.2379	35.1922	34.208	-1.04565	-2.02987	0.984222	0.0283426	0.00316336	0.0590356		0.04	0.06	32.89	30.93	31.83	-1.96	-1.06	-0.9	0.07	0.02	0.59
AT3G08500	MYB	ATMYB83	0.00363606	0.0147037	19.7812	28.5958	28.6287	8.81458	8.84747	-0.0328835	0.0280503	0.0416497	0.88706		0	0	18.19	28.44	27.4	10.25	9.21	1.04	0	0	0.04
AT5G57620	MYB		0.0190508	0.048433	30.1743	29.2796	31.4626	-0.894702	1.28832	-2.18302	0.237576	0.0191566	0.0526785		0	0.01	29.63	28.17	30.14	-1.46	0.51	-1.97	0.03	0.24	0.02
AT5G59780	MYB	ATMYB59	0.0102074	0.0306547	23.5268	29.4358	28.9086	5.90899	5.38179	0.527192	0.0315304	0.0134208	0.462807		0	0.01	22.96	29.53	30.46	6.57	7.5	-0.93	0.05	0.05	0.24
AT5G60890	MYB	ATMYB34	8.11274e-06	0.000346635	30.2639	33.3393	34.1406	3.0754	3.87673	-0.801329	0.00185334	0.000529283	0.067491		0	0.01	31.24	33.31	33.1	2.07	1.86	0.21	0.01	0.02	0.65
AT5G62470	MYB		0.00938026	0.0287213	34.5446	33.1698	32.0425	-1.3748	-2.50215	1.12735	0.113772	0.0204186	0.0625436		0	0	28.66	32.22	31.32	3.56	2.66	0.9	0.01	0.01	0.15
AT5G65230	MYB		0.0129164	0.0364607	30.67	30.8068	28.1864	0.136815	-2.48358	2.62039	0.614296	0.010286	0.0321009		0	0	28.7	24.5	25.07	-4.2	-3.63	-0.57	0	0	0.58
AT1G17310	MADS		0.000297265	0.0026998	19.2673	26.9022	28.7078	7.63485	9.44046	-1.80561	0.00721082	0.0014114	0.156654		0	0	27.09	27.69	30.33	0.59	3.24	-2.64	0.12	0.01	0.02
AT5G60440	MADS	AGL62	0.0134985	0.0377635	26.3597	28.8121	28.2514	2.4524	1.89174	0.560659	0.0119356	0.0700215	0.238848		0.77	0.8	26.52	26.27	26.83	-0.25	0.31	-0.56	0.69	0.77	0.56
AT1G24260	MADS		0.00639618	0.0216274	27.1536	27.6916	32.1907	0.538025	5.03714	-4.49912	0.745381	0.00885698	0.0212707		0	0	25.69	32.46	33.37	6.77	7.68	-0.91	0	0	0.27
AT5G60910	MADS	AGL8/ FRUITFUL	0.0015156	0.00780033	25.1584	29.0937	29.2949	3.93527	4.13653	-0.201259	0.00380849	0.00515231	0.378061		0	0	27.13	33.21	32.39	6.08	5.26	0.83	0	0	0.32
AT5G62165	MADS	AGL42	3.65865e-05	0.00081884	19.2673	25.0706	29.0349	5.80324	9.76755	-3.96431	0.00307912	0.00342864	0.0148858		0	0.01	18.19	24.88	25.28	6.69	7.09	-0.41	0.08	0	0.37
AT1G31140	MADS		0.000683363	0.00453965	26.5371	22.9273	24.6411	-3.60982	-1.89607	-1.71375	0.00290993	0.0203973	0.0404049		0	0	26.99	20.98	22.06	-6.01	-4.93	-1.08	0.01	0.01	0.64
AT5G65330	MADS	AGL78	0.00102366	0.00609011	19.7812	28.3438	28.6699	8.56254	8.88863	-0.326097	0.000920833	0.0166667	0.844135		0	0	18.21	28.31	29.5	10.1	11.29	-1.19	0	0	0.04
AT3G24500	MBF1	ATMBF1C	0.00293308	0.0124474	37.9887	33.9376	35.4844	-4.05106	-2.50429	-1.54676	0.0188317	0.0330953	0.21656		0.01	0.02	37.36	35.32	35.47	-2.03	-1.89	-0.14	0.03	0.03	0.78
AT1G01380	MYB-related	ETC1	0.00630187	0.0214241	31.1961	27.8903	27.9921	-3.30583	-3.20398	-0.101849	0.00916881	0.0134349	0.736904		0	0	31.69	28.49	26.35	-3.2	-5.34	2.14	0.02	0	0.11
AT3G23250	MYB		0.0143949	0.0397978	31.3738	33.9718	32.8083	2.59797	1.43445	1.16352	0.0123976	0.0458679	0.523597		0.01	0.01	29.18	33.31	35.63	4.13	6.45	-2.32	0.05	0.01	0.18
AT1G01520	MYB-related		0.000227471	0.0023116	28.4799	31.0699	33.0227	2.58995	4.54274	-1.95279	0.0029498	0.00211835	0.0234952		0	0	32.35	30.4	29.03	-1.95	-3.32	1.37	0.07	0	0.09
AT3G24310	MYB	ATMYB71	0.000537307	0.00394585	22.4368	30.0494	32.9355	7.61261	10.4988	-2.88618	0.0395461	0.0207187	0.00229063		0.06	0.09	25	27.66	28.32	2.66	3.32	-0.66	0.18	0.15	0.2
AT1G17460	MYB-related	TRFL3	0.000646564	0.00438824	32.3565	34.9155	34.4321	2.55899	2.07555	0.483441	0.00545082	0.00524932	0.418654		0	0.01	30.5	31.98	32.45	1.48	1.95	-0.47	0.01	0.01	0.39
AT3G27810	MYB	MYB21	3.59389e-05	0.000814039	28.0299	20.6876	20.2281	-7.34237	-7.8018	0.459427	0.00716241	0.000783269	0.250099		0.08	0.11	24.94	20.35	20.43	-4.59	-4.51	-0.08	0.03	0.24	0.46
AT3G27920	MYB	GL1	0.0109604	0.032196	19.2673	23.7262	25.9018	4.45889	6.63445	-2.17555	0.0301441	0.047778	0.704165		0	0	30.18	23.99	22.53	-6.19	-7.65	1.46	0	0.01	0.06
AT3G29020	MYB		0.00153937	0.00784287	19.2673	20.6876	22.4418	1.42021	3.17447	-1.75426	0.0175012	0.00887214	0.0456979		0.01	0.01	18.19	20.91	21.73	2.73	3.54	-0.81	0.02	0.05	0.65
AT1G70000	MYB-related		6.52573e-05	0.0011911	29.7005	34.3626	33.9955	4.66216	4.29508	0.36708	0.000424593	0.00338389	0.33714		0	0	31.65	35.33	34.56	3.68	2.91	0.77	0	0	0.11
AT3G30210	MYB		0.00105143	0.00611767	19.2673	20.6876	24.6337	1.42021	5.36635	-3.94614	0.0149338	0.0247065	0.0456036		0	0	25.23	20.91	20.43	-4.32	-4.8	0.48	0	0	0.71
AT1G01150	MYB		0.0190162	0.048433	26.3138	28.1491	27.2801	1.83526	0.966235	0.869022	0.0143193	0.109343	0.159091		0.7	0.73	23.58	20.35	20.43	-3.23	-3.15	-0.08	0.53	0.69	0.51
AT1G59810	MADS	AGL50	0.00415829	0.0161855	19.2673	24.2962	22.5284	5.0289	3.26109	1.7678	0.00564409	0.0902942	0.134298		0.06	0.09	22.77	24.21	26.11	1.44	3.34	-1.9	0.25	0.11	0.07
AT1G09540	MYB	ATMYB61	0.00542701	0.0193969	27.4883	31.1907	32.3039	3.70233	4.81555	-1.11322	0.0286847	0.0202263	0.344009		0	0	24.62	31.92	33.07	7.29	8.45	-1.16	0.01	0	0.06
AT1G60920	MADS	AGL55	5.41182e-06	0.000326857	19.2673	27.677	26.9505	8.40962	7.6832	0.726418	0.00025956	0.000677896	0.40284		0.02	0.04	18.19	25.88	26.45	7.7	8.26	-0.56	0.11	0.1	0.46
AT1G65300	MADS		0.0155459	0.0421735	19.2673	25.2739	24.8746	6.00655	5.60726	0.399296	0.0784745	0.0818332	0.508758		0.02	0.03	23.99	25.79	26.44	1.81	2.45	-0.64	0.09	0.06	0.25
AT1G14350	MYB	ATMYB124	0.00110163	0.00623817	30.8779	34.929	35.2104	4.05108	4.33243	-0.281349	0.00428716	0.00737089	0.924927		0	0	30.66	33.39	34.15	2.74	3.49	-0.75	0.01	0	0.16
AT1G16490	MYB		0.0024156	0.010787	35.3857	33.6772	32.3022	-1.70852	-3.0835	1.37498	0.108991	0.0108634	0.00946437		0	0	32.06	27.66	26.86	-4.39	-5.19	0.8	0	0	0.41
AT3G48920	MYB		0.0168318	0.0449486	25.507	27.1353	27.6256	1.62832	2.11858	-0.490263	0.109731	0.0596345	0.126674		0.01	0.02	23.09	26.18	28.53	3.09	5.44	-2.35	0.11	0.04	0.01
AT1G75250	MYB-related		0.00190124	0.00914149	23.1936	30.6279	29.912	7.43427	6.71844	0.715823	0.00899706	0.00880296	0.967554		0	0	22.01	31.28	28.84	9.28	6.84	2.44	0	0	0.03
AT3G49690	MYB		0.00273348	0.0117892	22.8265	28.8704	29.6981	6.04394	6.87162	-0.82768	0.0530448	0.0438499	0.0387485		0	0	24.92	28.86	29.72	3.94	4.8	-0.86	0.04	0.02	0.16
AT2G21650	MYB-related		0.00732874	0.0239934	31.241	32.457	34.2141	1.21595	2.97311	-1.75716	0.0854916	0.0139319	0.0868387		0	0	25.7	33.28	32.32	7.58	6.62	0.96	0	0	0.08
AT3G50060	MYB	MYB77	0.0189897	0.048433	36.2963	34.6169	33.7431	-1.6794	-2.55324	0.873846	0.012042	0.0582978	0.324206		0.12	0.16	32.86	33.41	32.86	0.55	0	0.55	0.18	0.52	0.06
AT2G30420	MYB-related		0.0107942	0.0318572	31.7202	29.5584	27.5511	-2.16176	-4.16902	2.00726	0.0747788	0.0149623	0.0829302		0	0	28.05	28.66	24.33	0.6	-3.72	4.32	0.77	0.01	0
AT3G53200	MYB		0.0148308	0.0406443	19.2673	25.9542	26.674	6.68689	7.40662	-0.719736	0.109352	0.00520298	0.514746		0	0.01	18.19	20.91	25.85	2.73	7.66	-4.93	0.12	0	0.12
AT2G38090	MYB-related		0.000156302	0.0018481	22.6295	31.0857	31.7027	8.45619	9.07322	-0.617031	0.00404849	0.00544071	0.296107		0	0	25.65	31.83	30.74	6.18	5.09	1.09	0	0	0.05
AT2G46410	MYB-related		0.0185883	0.0480029	32.2744	33.0285	33.9868	0.754116	1.71239	-0.95827	0.135888	0.0377179	0.109427		0.14	0.19	32.79	32.49	33.53	-0.3	0.74	-1.04	0.46	0.23	0.07
AT3G09600	MYB-related		6.21178e-05	0.00116894	35.046	33.1529	33.2507	-1.89302	-1.79521	-0.0978115	0.00392961	0.0013804	0.979161		0.01	0.03	32.78	29.89	30.51	-2.89	-2.28	-0.62	0.05	0.01	0.99
AT1G18570	MYB	ATMYB51	0.000466577	0.00362571	26.7356	31.974	32.06	5.23843	5.32443	-0.085999	0.000562557	0.0108015	0.452239		0	0	27.52	34.04	34.02	6.52	6.5	0.02	0	0	0.55
AT1G71692	MADS	XAL1/AGL12	0.0165793	0.0443372	24.8511	29.8347	31.1922	4.9836	6.34108	-1.35748	0.0434832	0.0198939	0.383952		0.02	0.03	27.18	28.96	27.46	1.78	0.28	1.5	0.03	0.88	0.04
AT1G77950	MADS		0.00476505	0.0176432	36.2158	34.3382	33.6608	-1.8776	-2.55505	0.67745	0.00840419	0.0282548	0.342464		0	0	36.02	31.13	29.38	-4.89	-6.64	1.75	0	0	0.04
AT1G77980	MADS	AGL66	0.00800306	0.0254581	19.2673	20.8219	25.1006	1.55452	5.83328	-4.27876	0.15369	0.0130235	0.102876		0.2	0.25	19.02	20.91	20.28	1.9	1.26	0.64	0.11	0.2	1
AT2G14210	MADS	AGL44/ ANR1	0.0187624	0.0481876	27.8078	26.4096	32.1339	-1.39823	4.32606	-5.72429	0.095849	0.113991	0.0241638		0.07	0.11	26.11	24.75	26.49	-1.36	0.38	-1.74	0.11	0.7	0.1
AT3G10590	MYB-related		0.00882185	0.0274587	25.7965	28.7083	29.4937	2.91177	3.69726	-0.785491	0.101308	0.00198242	0.345193		0	0	25.14	31.43	30.3	6.29	5.16	1.13	0	0	0.21
AT3G11280	MYB-related		0.000503317	0.00381047	19.7812	33.2275	33.4259	13.4463	13.6447	-0.198405	0.00404065	0.00135505	0.746674		0	0	26.63	34.18	35.34	7.55	8.71	-1.16	0	0	0.05
AT4G01680	MYB	ATMYB55	0.000934871	0.00567347	25.1473	31.3455	29.9039	6.19817	4.75664	1.44153	0.00389217	0.00534228	0.512332		0	0	28	32.27	31.22	4.26	3.21	1.05	0	0.01	0.01
AT4G05100	MYB	ATMYB74	0.000631416	0.00430095	26.3269	29.6399	31.2205	3.31297	4.89354	-1.58057	0.0224143	0.0112273	0.0205773		0.04	0.06	28.87	29.72	28.28	0.85	-0.59	1.44	0.14	0.27	0.02
AT4G09460	MYB		5.26071e-06	0.000326857	26.7296	32.2699	32.9673	5.54028	6.2377	-0.697419	0.00124757	2.07773e-05	0.277661		0	0	27.96	32.1	33.46	4.14	5.5	-1.36	0	0	0.03
AT4G01060	MYB-related	CPL3	0.00188758	0.00914149	25.1852	29.7371	27.5691	4.55188	2.38392	2.16796	0.00277879	0.0255182	0.0412888		0	0	29.42	30.76	27.62	1.34	-1.8	3.14	0	0.02	0
AT4G13480	MYB		0.00550418	0.0195612	21.9623	23.8467	28.7758	1.88443	6.81348	-4.92905	0.228749	0.0284964	0.0128496		0	0	21.21	26.58	28.34	5.37	7.13	-1.76	0.03	0.01	0.04
AT4G09450	MYB-related		0.00734084	0.0239934	19.2673	20.8219	23.4835	1.55452	4.21615	-2.66164	0.138682	0.000115923	0.197837		0.01	0.01	18.19	20.35	20.28	2.16	2.09	0.07	0.02	0.04	0.38
AT4G17780	MYB		0.0108515	0.0319726	19.2673	23.9963	21.4521	4.72897	2.18479	2.54417	0.00544171	0.0790424	0.195562		0	0	18.19	23.24	23.84	5.05	5.65	-0.6	0	0	0.36
AT4G36570	MYB-related	ATRL3	0.000108158	0.00151745	19.2673	29.8458	27.3185	10.5785	8.05112	2.52739	5.45634e-06	0.0238605	0.0960461		0.01	0.02	18.19	25.56	24.58	7.37	6.39	0.98	0.04	0.05	0.73
AT4G17785	MYB	MYB39	0.00196059	0.00928438	19.7812	26.7449	27.1887	6.96368	7.4075	-0.443825	0.00414882	0.00571437	0.973731		0	0.01	23.94	25.87	26.55	1.92	2.61	-0.68	0.01	0.01	0.25
AT4G39250	MYB-related	ATRL1	0.00475082	0.0176432	19.7094	26.5618	23.0651	6.85239	3.35569	3.4967	0.0298321	0.0431597	0.155053		0.01	0.01	18.19	25.57	20.43	7.39	2.24	5.14	0	0.16	0.15
AT5G01200	MYB-related		0.00104298	0.00611439	26.5641	31.9219	31.8684	5.35781	5.30434	0.0534695	0.00424442	0.00544244	0.67914		0.06	0.09	31.61	32.67	32.94	1.06	1.33	-0.27	0.14	0.09	0.54
AT2G22630	MADS	AGL17	0.00111658	0.0063038	19.7812	28.1547	30.5735	8.37351	10.7923	-2.41876	0.0458244	0.0167146	0.0203124		0	0	18.19	26.19	27.75	8	9.56	-1.56	0	0	0.03
AT1G56160	MYB		0.00119266	0.0065947	22.4724	24.6195	26.0112	2.14718	3.53879	-1.39162	0.0581152	0.0282951	0.00723118		0.01	0.03	23.05	25.2	26.81	2.14	3.76	-1.62	0.05	0.04	0.4
AT1G57560	MYB		0.00945628	0.028853	25.6539	31.5605	31.0641	5.90657	5.41012	0.496454	0.0673016	0.0813682	0.233403		0	0	24.71	33.09	32.81	8.38	8.1	0.28	0	0	0.89
AT2G34440	MADS		0.0160777	0.0431185	29.3124	30.3662	30.2549	1.05388	0.942563	0.111313	0.0427931	0.0897452	0.263738		0	0.01	28.37	30.08	29.85	1.72	1.48	0.23	0.01	0.02	0.71
AT1G63910	MYB	ATMYB103	1.90348e-05	0.000559147	19.2673	26.168	26.4593	6.90067	7.19192	-0.291248	0.00441845	1.99823e-05	0.868396		0	0	18.19	26.58	25.65	8.39	7.46	0.93	0	0	0.11
AT1G66230	MYB	ATMYB20	0.00113446	0.00638556	24.2452	28.9369	30.8684	4.69174	6.62321	-1.93146	0.0322883	0.00296072	0.283907		0	0.01	26.64	30.33	30.31	3.69	3.67	0.02	0.01	0.01	0.81
AT1G66380	MYB	ATMYB114	0.00774645	0.0249207	19.2673	25.7348	24.9075	6.46747	5.64019	0.827282	0.0488411	0.0741606	0.114019		0.99	0.99	25.7	25.29	25.5	-0.41	-0.2	-0.21	0.91	0.9	0.98
AT3G02310	MADS	AGL4/ SEP2	0.015192	0.0414527	29.4783	26.4974	28.1384	-2.98089	-1.33991	-1.64098	0.0396127	0.033886	0.193343		0.04	0.07	27.95	26.31	26.62	-1.63	-1.33	-0.31	0	0.11	0.56
AT4G22680	MYB	ATMYB85	0.00372411	0.0149601	22.466	29.431	27.0093	6.96498	4.54327	2.42171	0.0185876	0.0692465	0.0597295		0.12	0.16	24.79	26.32	25.86	1.53	1.07	0.46	0.12	0.2	0.47
AT5G05790	MYB-related		0.00422083	0.0163612	24.236	30.2699	31.0045	6.03389	6.76841	-0.734524	0.0275426	0.0335709	0.580725		0	0	23.32	29.54	31.25	6.22	7.93	-1.71	0.01	0.01	0.02
AT4G26930	MYB		0.00680371	0.0225989	23.7553	25.3013	23.16	1.546	-0.595321	2.14132	0.0219504	0.310113	0.0153242		0.02	0.04	23.11	24.22	24.02	1.11	0.91	0.2	0.04	0.02	0.95
AT4G28110	MYB	ATMYB41	0.00438765	0.0168342	21.2604	23.8499	23.8789	2.58946	2.61851	-0.0290515	0.0207304	0.0163117	0.844258		0.44	0.49	22.85	23.96	24.8	1.11	1.95	-0.84	0.53	0.35	0.41
AT4G32730	MYB	MYB3R1	0.00654403	0.0219692	31.0192	33.4939	33.1915	2.47473	2.17227	0.302467	0.013121	0.0164703	0.711704		0.08	0.11	32.22	33.26	33.52	1.04	1.3	-0.26	0.15	0.01	0.88
AT4G34990	MYB	ATMYB32	0.000240664	0.00240095	28.6581	32.6545	32.3692	3.99639	3.71108	0.285311	0.00695313	0.00223582	0.818667		0	0	30.66	32.64	33.79	1.98	3.13	-1.15	0	0	0.09
AT5G53200	MYB-related	TRY	0.00768388	0.0247782	32.1314	29.236	28.373	-2.89541	-3.75839	0.862977	0.0185931	0.0106663	0.697369		0	0	32	28.39	28.36	-3.61	-3.64	0.03	0	0	0.43
AT4G37780	MYB	ATMYB87	6.50733e-05	0.0011911	19.2673	30.1634	28.8518	10.896	9.58445	1.31158	0.00101635	0.000837179	0.350074		0	0	18.21	32.85	32.45	14.65	14.25	0.4	0.01	0.01	0.46
AT5G56840	MYB-related		0.0181091	0.0472547	19.8783	24.6803	27.01	4.80199	7.13167	-2.32967	0.062013	0.0343018	0.312054		0	0	21.42	27.23	26.42	5.81	5.01	0.81	0.01	0.01	0.01
AT4G38620	MYB	ATMYB4	0.00708862	0.0235037	30.6296	34.1557	31.658	3.52609	1.02833	2.49776	0.0062018	0.141678	0.0749403		0.03	0.05	31.73	33	32.86	1.28	1.13	0.15	0.07	0.13	0.3
AT5G47370	NAC	HAT2,	0.000125415	0.00166878	32.2546	37.236	37.6632	4.9814	5.4086	-0.4272	0.00227067	0.000494591	0.261861		0	0.01	36.41	37.51	37.98	1.1	1.58	-0.48	0.02	0.01	0.27
AT5G52170	NAC	HDG7	0.000106006	0.00149843	26.3087	28.5664	29.2052	2.2577	2.89651	-0.638806	0.00433954	0.00384432	0.12088		0	0	23.28	27.46	30.63	4.17	7.34	-3.17	0.01	0	0.01
AT1G01010	NAC	ANAC001	5.3971e-07	0.000144951	29.0339	33.5195	33.2063	4.4856	4.17236	0.313234	2.55395e-05	3.19486e-05	0.0604865		0	0	31.66	34.11	34.63	2.44	2.97	-0.53	0.01	0	0.06
AT5G53950	NAC	CUC2	0.000315935	0.00279312	28.3736	30.7946	32.9433	2.42097	4.56963	-2.14866	0.030169	0.000219672	0.0263571		0	0	27.79	31.4	32.08	3.61	4.29	-0.68	0	0	0.09
AT1G01720	NAC		0.0189924	0.048433	38.5145	37.8238	37.2158	-0.690711	-1.29868	0.607971	0.0893809	0.00325542	0.512579		0	0	38.44	35.55	36.07	-2.9	-2.37	-0.52	0	0	0.25
AT5G56620	NAC	ANAC099	8.78021e-05	0.00137557	27.9762	32.6799	31.8377	4.70376	3.86152	0.842244	0.00629528	0.00227671	0.115908		0	0	27.51	32.38	32.17	4.87	4.66	0.21	0	0	0.81
AT1G02220	NAC	ANAC003	0.00103669	0.00611439	27.6967	33.0769	30.8741	5.3802	3.17742	2.20279	0.00484194	0.00784968	0.138081		0	0	25.74	31.64	32.7	5.91	6.97	-1.06	0.01	0.01	0.01
AT5G63790	NAC	ANAC102	0.00858345	0.0268501	35.6793	36.6945	37.8665	1.01517	2.18715	-1.17198	0.0752269	0.0148811	0.0649096		0.17	0.21	36.65	37.07	37.93	0.42	1.28	-0.86	0.38	0.09	0.28
AT1G12260	NAC	EMB2749/ANAC007	0.000450075	0.00352559	25.4316	29.6971	30.678	4.26551	5.24639	-0.980878	0.00564082	0.00159531	0.258602		0	0	21.68	30.97	29.6	9.3	7.92	1.37	0.02	0.03	0.08
AT5G64060	NAC	ANAC103,	1.61864e-06	0.000214866	28.2685	34.5626	34.0261	6.29413	5.75762	0.536505	0.000104955	0.000615087	0.125555		0	0.01	31.24	35.32	34.07	4.08	2.83	1.26	0.02	0.06	0.04
AT1G19040	NAC		0.0072217	0.0238608	17.9485	26.6758	17.356	8.7273	-0.592524	9.31982	0.0858976	0.389231	0.00231505		0.74	0.77	24.99	24.59	25.62	-0.41	0.63	-1.04	0.64	0.92	0.31
AT5G64530	NAC		0.0155876	0.0422257	36.5588	34.8706	34.771	-1.68814	-1.7878	0.099658	0.0224541	0.0230178	0.555029		0	0	33.93	30.34	30.57	-3.6	-3.36	-0.24	0	0	0.52
AT1G19790	SRS	SRS7	0.0120601	0.034353	30.435	32.4072	33.7282	1.9722	3.29324	-1.32104	0.234252	0.0207847	0.084229		0.04	0.06	31.86	32.26	33.66	0.39	1.8	-1.4	0.39	0.04	0.05
AT1G75520	SRS		0.0058931	0.0205548	28.4425	33.8303	35.5945	5.38782	7.15196	-1.76413	0.0981765	0.000748078	0.19657		0	0	29.38	32.95	35.08	3.57	5.7	-2.13	0	0	0.01
AT2G18120	SRS	SRS4	0.000861484	0.00531013	28.8036	31.2262	32.6941	2.42259	3.8905	-1.46791	0.00717877	0.00940166	0.0510916		0	0	28.72	33.19	33.11	4.47	4.39	0.08	0	0	0.84
AT1G66600	WRKY	WRKY63	0.000319217	0.00279312	25.0695	30.0875	31.5511	5.01798	6.48156	-1.46358	0.00368495	0.0018093	0.247326		0	0	28.37	32.68	35.2	4.3	6.82	-2.52	0.01	0.01	0.01
AT1G68150	WRKY	ATWRKY9	2.92597e-07	9.87287e-05	17.0984	31.3814	30.9875	14.2831	13.8891	0.393969	4.13169e-06	0.000129997	0.232857		0	0	15.99	33.16	30.05	17.17	14.06	3.11	0	0	0.02
AT3G51060	SRS		0.00218941	0.0100638	28.8478	32.2419	32.81	3.39414	3.9622	-0.568064	0.0572019	0.001777	0.199173		0	0	30.62	32.71	32.13	2.09	1.52	0.58	0.01	0.02	0.11
AT1G69310	WRKY	ATWRKY57	7.70994e-06	0.000337086	26.9334	34.7899	35.2093	7.8565	8.27584	-0.419343	0.000340852	0.000157684	0.238167		0	0	28.55	35.7	35.39	7.16	6.84	0.32	0	0	0.87
AT1G69810	WRKY	ATWRKY36	4.09193e-05	0.000884743	27.4745	32.2557	32.3986	4.78121	4.92409	-0.142873	0.000752678	0.00131807	0.531527		0	0	26.28	32.67	33.04	6.4	6.76	-0.36	0.02	0.01	0.51
AT4G36260	SRS		0.00615212	0.0211831	32.5592	32.9201	34.3132	0.360906	1.75405	-1.39314	0.654136	0.0239028	0.0235278		0	0	31.82	34.44	34.74	2.62	2.92	-0.3	0.02	0.01	0.38
AT1G80590	WRKY	ATWRKY66	0.011403	0.0332368	17.9485	27.6692	27.2599	9.72069	9.31137	0.409314	0.0355063	0.0450708	0.491325		0	0	15.99	27.7	28.49	11.71	12.5	-0.8	0	0	0.46
AT5G12330	SRS	LRP1	2.24417e-06	0.000234973	30.2751	38.0177	38.8753	7.74259	8.60027	-0.857681	0.000411533	0.000111894	0.24026		0	0	33.7	38.09	39.04	4.39	5.33	-0.94	0	0	0.02
AT5G33210	SRS		0.013994	0.0389176	26.5501	28.2923	30.3351	1.7422	3.785	-2.0428	0.191128	0.0260157	0.0699783		0.01	0.01	28.1	29.29	28.96	1.19	0.86	0.33	0.01	0.04	0.15
AT5G66350	SRS	SHI	0.000821811	0.00514215	28.7914	32.9333	33.5661	4.1419	4.77476	-0.632861	0.015017	0.00580523	0.272363		0	0	29.38	33.57	34.34	4.19	4.96	-0.77	0	0	0.07
AT1G25580	NAC	ANAC008/SOG1	0.000596845	0.0042025	32.4579	33.5628	34.6188	1.10489	2.16095	-1.05607	0.0290793	0.00756668	0.00707109		0.22	0.27	32.29	32.73	33.11	0.44	0.81	-0.38	0.61	0.2	0.1
AT5G65310	NAC	ATHB-5	0.000356661	0.00300791	32.5544	36.3768	36.883	3.82243	4.32858	-0.506152	0.0182297	0.000337676	0.222625		0	0	34.19	37.04	35.79	2.85	1.6	1.25	0.01	0.02	0.01
AT1G28470	NAC	SND3/ANAC010	0.000286429	0.00265264	26.7942	30.7177	30.5831	3.92351	3.78897	0.134542	0.00853838	0.00179004	0.798104		0	0	27.6	30.74	29.63	3.14	2.02	1.11	0.01	0.05	0.03
AT5G66700	NAC	ATHB53	0.00143482	0.00756753	17.0984	31.9748	35.3344	14.8764	18.2361	-3.35964	0.0442947	0.0289856	0.0131011		0	0	29.19	33.19	34.13	3.99	4.94	-0.95	0.02	0.02	0.04
AT1G33280	NAC	BRN1	0.00325738	0.0134296	25.5071	34.8813	35.3183	9.3742	9.81116	-0.436956	0.0443367	0.0451116	0.509319		0	0	28	36.26	33.53	8.26	5.53	2.73	0	0	0.01
AT1G76350	NIN-like		0.0199186	0.0499961	32.0842	33.3172	33.3507	1.23294	1.26645	-0.033511	0.0477338	0.0325897	0.650969		0	0.01	31.97	33.59	32.98	1.62	1	0.61	0.01	0.03	0.07
AT2G17150	NIN-like		0.000377466	0.00312768	32.3605	34.5444	35.0848	2.18395	2.72434	-0.540381	0.00580988	0.0107729	0.171749		0.14	0.18	34.11	34.71	34.14	0.6	0.02	0.58	0.14	0.72	0.09
AT4G37610	TAZ	BT5	0.00306732	0.0129006	33.714	28.5345	30.3973	-5.1795	-3.3167	-1.8628	0.0205553	0.0137664	0.173118		0	0	30.2	31.62	32.3	1.41	2.1	-0.69	0.01	0	0.04
AT5G63160	TAZ		0.00381857	0.0151774	29.7211	28.8694	30.9905	-0.851765	1.26937	-2.12114	0.135719	0.0320965	0.0149288		0.02	0.04	29.05	28.1	28.7	-0.95	-0.35	-0.6	0.03	0.47	0.1
AT2G24570	WRKY		0.0111172	0.0325043	34.3861	36.1709	35.3292	1.78482	0.943113	0.84171	0.0102418	0.0526525	0.22546		0	0	33.38	36.73	36.39	3.35	3	0.34	0	0	0.51
AT5G67480	TAZ		0.00311432	0.013069	37.834	37.1053	36.2349	-0.728637	-1.59908	0.870445	0.0332376	0.00372519	0.0589431		0	0	38.42	36.07	35.87	-2.34	-2.55	0.2	0.01	0	0.23
AT2G25000	WRKY	ATWRKY60	0.000121931	0.00164914	29.498	33.9134	33.7722	4.41535	4.2742	0.141145	0.000408604	0.00174761	0.940568		0	0	30.51	33.38	32.92	2.88	2.41	0.46	0.01	0	0.14
AT2G30250	WRKY		0.00954057	0.0289762	28.2763	30.2914	31.1665	2.01506	2.89024	-0.875182	0.0842398	0.023016	0.0631444		0	0.01	29.01	30.94	31.24	1.94	2.23	-0.29	0.02	0.03	0.88
AT1G35560	TCP		0.00256144	0.0112094	32.2556	33.8822	33.0728	1.62663	0.817229	0.809404	0.00544859	0.0918979	0.0529716		0	0	30.98	32.92	32.78	1.94	1.8	0.13	0.01	0	1
AT2G30590	WRKY		0.000199287	0.00215321	33.5116	36.0373	35.4096	2.5257	1.89795	0.627755	0.00122877	0.00247043	0.13417		0.75	0.79	33.78	33.44	33.26	-0.34	-0.52	0.18	0.88	0.6	0.14
AT2G34830	WRKY	MEE24	0.000189216	0.00208026	22.8883	31.9049	31.2822	9.01657	8.39392	0.622652	0.0110443	0.000213847	0.599849		0	0	26.7	31.81	29.36	5.11	2.66	2.45	0.01	0.02	0
AT2G38470	WRKY	WRKY33	0.0022123	0.0101442	32.5525	34.5889	35.5832	2.03635	3.03065	-0.9943	0.0230699	0.00693511	0.0618432		0.03	0.05	35.19	35.09	36.03	-0.1	0.84	-0.94	0.64	0.12	0.01
AT1G68800	TCP		0.00270357	0.0117389	23.8681	30.5174	31.6116	6.64929	7.74348	-1.09418	0.0512663	0.0396638	0.123669		0	0	24.2	32.21	32.71	8.01	8.51	-0.5	0	0	0.05
AT2G40740	WRKY		0.0140145	0.0389176	17.9485	26.9315	26.3116	8.98301	8.36307	0.619944	0.0697795	0.0912661	0.414246		0	0	15.99	26.97	26.22	10.98	10.23	0.75	0	0	0.64
AT1G69690	TCP		0.00443773	0.0169572	29.1064	31.7305	31.2431	2.62404	2.13666	0.487385	0.00834619	0.0255832	0.458221		0.01	0.02	31.6	33.31	31.76	1.72	0.16	1.56	0.05	0.8	0.01
AT2G40750	WRKY	ATWRKY54	0.00627936	0.0214241	23.4252	27.6847	29.9827	4.25953	6.55758	-2.29805	0.0124264	0.0187195	0.223345		0	0	27.89	30.84	33.44	2.96	5.55	-2.59	0.04	0.01	0
AT1G72010	TCP		0.00270368	0.0117389	33.6901	34.9484	34.5583	1.25836	0.868207	0.390155	0.00564825	0.013892	0.134485		0	0	33.02	34.29	33.98	1.27	0.96	0.31	0.01	0.03	0.04
AT1G54330	NAC	ANAC020	0.000949139	0.00573756	28.0816	32.1122	32.4816	4.03058	4.39996	-0.369382	0.0129044	0.00171946	0.289103		0.23	0.28	30.25	31.34	31.87	1.09	1.62	-0.53	0.75	0.04	0.34
AT2G43500	NIN-like		0.0169082	0.045041	35.6997	35.7215	34.1999	0.02175	-1.49977	1.52152	0.860816	0.0854883	0.0766794		0	0	35.3	32.74	33.04	-2.56	-2.26	-0.3	0	0	0.24
AT4G38340	NIN-like		0.00149944	0.00774435	28.8464	33.1416	32.5037	4.29522	3.65728	0.637932	0.00973501	0.0131891	0.395678		0	0	24.91	29.62	29.68	4.72	4.78	-0.06	0.01	0.01	0.8
AT1G62700	NAC	VND5	0.000676154	0.00451251	24.8464	29.2945	28.9236	4.44813	4.07715	0.370981	0.00578349	0.0100859	0.873288		0	0	23.33	27.66	26.48	4.33	3.14	1.19	0	0	0.1
AT5G66990	NIN-like		0.006301	0.0214241	17.0984	18.1248	27.5986	1.02649	10.5003	-9.47379	0.35483	1.47282e-05	0.0969165		0	0	15.99	17.5	22.87	1.51	6.88	-5.37	0.07	0	0
AT4G27330	NZZ	NZZ	0.00204977	0.00957155	20.9232	26.2787	26.5937	5.35545	5.67053	-0.315078	0.0306915	0.0333588	0.974551		0	0	21.38	27.97	26.24	6.6	4.87	1.73	0.01	0.02	0.03
AT2G37000	TCP		0.00158737	0.00804382	26.931	30.5268	29.6405	3.59581	2.70953	0.886278	0.015982	0.0288446	0.13495		0	0	27.92	29.65	29.2	1.72	1.28	0.45	0.03	0.05	0.01
AT2G47260	WRKY	ATWRKY23	3.11094e-07	9.87287e-05	33.0626	37.9864	38.1929	4.92383	5.13028	-0.206452	3.85352e-05	0.000457857	0.653638		0	0	32.87	38.38	38.51	5.5	5.64	-0.13	0.01	0.01	0.35
AT3G02150	TCP	PTF1	0.000282988	0.00264685	29.1644	26.9011	26.3973	-2.2633	-2.76713	0.503831	0.0147792	0.0103914	0.118288		0	0	29.28	26.16	26.45	-3.12	-2.84	-0.28	0	0	0.11
AT3G15030	TCP		0.0143729	0.0397954	34.3652	34.6714	33.04	0.306187	-1.32526	1.63144	0.864676	0.0164838	0.0303874		0.01	0.02	34.18	34.95	33.12	0.77	-1.06	1.83	0.08	0.19	0.03
AT3G01970	WRKY	ATWRKY45	5.81328e-05	0.00113843	24.8401	33.3224	34.8615	8.48224	10.0214	-1.53915	0.00135359	0.000215875	0.133619		0	0	27.23	35.46	36.2	8.24	8.97	-0.73	0.02	0.01	0.06
AT3G04670	WRKY		0.00224681	0.0102524	32.5291	34.1015	34.2733	1.57245	1.74425	-0.171804	0.00864178	0.00411537	0.458595		0.05	0.07	33.56	33.85	34.25	0.29	0.69	-0.4	0.24	0.08	0.08
AT3G27010	TCP		2.64956e-05	0.000675296	30.9995	32.6079	32.2141	1.6084	1.21458	0.393822	0.00046107	0.000748081	0.0338627		0.66	0.7	31.23	31.22	30.78	-0.01	-0.45	0.44	0.64	0.82	0.14
AT3G56400	WRKY		0.0100519	0.0302363	30.0108	33.2103	35.374	3.19942	5.36317	-2.16375	0.0531727	0.0288194	0.236232		0	0	33.47	35.3	36.5	1.83	3.03	-1.2	0.01	0	0.05
AT3G47620	TCP		0.0160206	0.0430267	34.609	33.3939	35.2867	-1.21507	0.677642	-1.89271	0.112846	0.153413	0.0429407		0.09	0.12	34.51	33.07	32.88	-1.44	-1.62	0.18	0.22	0.15	0.26
AT4G01250	WRKY		0.00035942	0.00301656	35.3663	33.6667	31.9068	-1.6996	-3.45949	1.75989	0.0153296	0.000398055	0.0351775		0.36	0.41	33.23	33.28	32.81	0.05	-0.42	0.47	0.95	0.38	0.04
AT5G08070	TCP		0.00591312	0.0205864	30.9493	29.0588	30.2701	-1.89049	-0.679157	-1.21133	0.00779731	0.0808074	0.101078		0	0	31.27	29.94	26.57	-1.34	-4.7	3.37	0.03	0	0
AT4G01720	WRKY	ATWRKY47	0.000336238	0.00288643	17.9485	34.9341	34.7384	16.9856	16.7899	0.195667	0.0229766	0.0231595	0.383832		0	0	26.5	35.68	35.47	9.18	8.97	0.2	0	0	0.13
AT4G11070	WRKY	ATWRKY41	0.00901998	0.0279367	17.9485	25.2763	25.5922	7.32782	7.64374	-0.315921	0.0464265	0.0411865	0.527561		0	0.01	17.14	26.53	28.81	9.39	11.67	-2.28	0.05	0.04	0.03
AT1G69490	NAC		0.00438705	0.0168342	33.5177	31.0128	34.0734	-2.50494	0.555673	-3.06061	0.0380574	0.111967	0.0180809		0	0	30.87	34.07	35.2	3.19	4.32	-1.13	0	0	0.02
AT1G71930	NAC	ANAC030	0.000129407	0.00168624	27.7295	31.627	32.4177	3.89752	4.68827	-0.790748	0.00558259	0.00015197	0.192304		0	0	27.04	31.58	31.42	4.54	4.39	0.16	0	0	0.32
AT5G35770	Orphan (SAP)	SAP	2.25944e-05	0.000623792	29.6079	33.8738	34.3827	4.26588	4.7748	-0.508927	0.00173145	0.000392672	0.224002		0	0	31.24	32.9	33.21	1.65	1.96	-0.31	0	0.01	0.22
AT1G71260	PBF-2-like(Whirly)	ATWHY2	0.00477681	0.0176432	34.9512	36.0652	36.9877	1.11401	2.03659	-0.922574	0.0483143	0.0267779	0.116854		0.02	0.03	35.98	36.7	36.31	0.71	0.32	0.39	0.07	0.16	0.02
AT1G79580	NAC	SMB/ANAC033	2.63183e-05	0.000675296	32.5434	37.4871	37.0356	4.94373	4.49228	0.451452	0.0011275	0.000440265	0.696155		0	0	31.78	36.42	35.26	4.63	3.48	1.16	0	0	0.02
AT2G17040	NAC	ANAC036	0.000382086	0.00315054	23.8222	30.2724	30.8948	6.45029	7.07269	-0.622398	0.0123905	0.00360714	0.333185		0	0	22.56	31.2	29.87	8.64	7.31	1.33	0	0	0.01
AT3G53680	PHD finger		0.0169382	0.045041	33.3051	34.3734	33.801	1.06832	0.495885	0.572432	0.0365249	0.168077	0.0534689		0	0.01	30.06	32.05	31.52	2	1.46	0.54	0.02	0.04	0.05
AT2G27300	NAC	NTL8	0.00026394	0.00253076	17.9485	29.4798	28.5235	11.5313	10.575	0.956338	0.0188202	0.0224802	0.0250073		0.32	0.38	25.3	24.84	26.1	-0.46	0.81	-1.26	0.38	0.63	0.24
AT2G33480	NAC	ANAC041	0.00239303	0.0107355	29.5529	31.0044	32.2346	1.45145	2.68169	-1.23024	0.0558455	0.00167442	0.0509276		0.37	0.42	29.82	33.66	32.39	3.85	2.58	1.27	0	0.69	0.34
AT2G43000	NAC	ANAC042	0.0009128	0.00558978	17.9485	32.8781	29.398	14.9296	11.4495	3.48018	0.0112984	0.0343611	0.0698044		0	0	27.21	31.65	33.82	4.44	6.61	-2.18	0.02	0.01	0.01
AT4G18170	WRKY		0.0158593	0.0427157	29.3978	33.5215	31.0475	4.12376	1.64973	2.47403	0.0486896	0.0114754	0.235546		0	0	26.83	32.15	34.23	5.32	7.41	-2.08	0	0	0.01
AT4G22070	WRKY		0.0127023	0.0359103	17.0984	28.2148	25.5512	11.1164	8.45286	2.66357	9.86559e-05	0.176244	0.242557		0.05	0.07	15.99	26.66	27.82	10.66	11.82	-1.16	0	0.17	0.7
AT4G23550	WRKY	ATWRKY29	0.00193958	0.00927395	22.0669	30.1227	31.0473	8.05585	8.98046	-0.924606	0.0387741	0.0315731	0.388131		0	0	26.93	33.28	32.35	6.35	5.42	0.93	0.01	0.01	0.01
AT4G23810	WRKY		0.0175288	0.0460897	26.5931	30.3394	30.3823	3.7463	3.78917	-0.042875	0.000848491	0.078345	0.684614		0	0	24.39	31.07	31.8	6.68	7.41	-0.73	0.01	0.01	0.04
AT4G24240	WRKY		0.00285374	0.012221	30.4365	33.6052	33.5984	3.16868	3.16186	0.006816	0.036628	0.0411547	0.492968		0	0	30.29	34.06	33.47	3.77	3.18	0.59	0	0.01	0.02
AT4G31800	WRKY	WRKY18	0.0004108	0.00325866	31.5456	34.8393	34.5199	3.29373	2.97435	0.319384	0.00592905	0.00186323	0.603883		0	0	33.36	36.35	36.18	2.99	2.82	0.17	0.01	0.01	0.46
AT2G33550	Trihelix		0.00104433	0.00611439	28.6585	30.7304	31.9132	2.07185	3.25464	-1.18279	0.00507896	0.0039897	0.161032		0	0	28.23	31.94	31.99	3.71	3.75	-0.04	0.01	0.01	0.97
AT4G39410	WRKY	WRKY13	0.00022349	0.00230857	27.9738	30.0322	31.7016	2.05833	3.72773	-1.66941	0.00987151	0.000881218	0.00703031		0.02	0.04	30.04	30.83	31.71	0.79	1.67	-0.88	0.15	0.03	0.12
AT2G46770	NAC	NST1	0.000178375	0.00200805	17.0984	23.1816	24.323	6.08321	7.22461	-1.1414	0.000118314	0.0079153	0.761008		0.01	0.02	20.69	26.15	24.75	5.47	4.06	1.4	0.05	0.09	0.09
AT3G01600	NAC	ANAC044	0.000133402	0.00171127	28.1858	33.3075	32.8549	5.12167	4.66907	0.452599	0.00483419	0.00716023	0.369439		0	0	28.66	32.05	31.45	3.38	2.79	0.59	0.01	0.02	0.06
AT3G03200	NAC	ANAC045	0.0195271	0.0493426	17.0984	18.1248	24.8476	1.02649	7.74929	-6.7228	0.345243	0.000160295	0.165675		0.12	0.16	19.19	20.65	18.94	1.46	-0.25	1.71	0.12	0.82	0.07
AT3G04060	NAC	ANAC046	8.55693e-05	0.00135185	26.6044	31.1668	31.7446	4.56243	5.14024	-0.577803	0.00224267	0.00417259	0.120451		0	0	26.59	32.51	33.22	5.93	6.63	-0.7	0	0	0.02
AT3G04070	NAC	ANAC047	0.000322774	0.00279638	26.769	31.8657	32.8921	5.0967	6.12302	-1.02632	0.0123833	0.00375852	0.523672		0	0	26.42	34.04	34.9	7.62	8.48	-0.86	0	0	0.03
AT1G31040	PLATZ		0.000728626	0.00470727	30.2762	31.1189	33.3215	0.842727	3.04528	-2.20255	0.107402	0.00472426	0.0210761		0	0	32.4	31.35	28.94	-1.05	-3.46	2.41	0.09	0.01	0.03
AT3G04420	NAC	ANAC048	7.2978e-05	0.00124726	26.2405	31.9728	31.8769	5.73229	5.63641	0.095873	0.00225538	0.00397879	0.530895		0	0	25.04	34.27	34.24	9.23	9.2	0.03	0	0	0.79
AT3G04430	NAC	ANAC049	2.18048e-05	0.000621106	25.0154	31.1668	29.9504	6.15141	4.93508	1.21632	0.000426539	0.000579038	0.0845865		0	0	21.38	30.62	29.99	9.25	8.61	0.64	0	0	0.06
AT1G76590	PLATZ		0.00182759	0.00901172	35.0592	32.5239	32.5226	-2.53528	-2.53652	0.0012385	0.00771444	0.00802845	0.351911		0	0	32.92	29.79	29.69	-3.12	-3.23	0.11	0.01	0	0.65
AT3G10500	NAC	ANAC053	0.000289944	0.002659	31.7267	33.1312	33.7681	1.40448	2.04141	-0.636931	0.0162097	0.00215605	0.0653111		0.07	0.1	33.15	33.79	33.55	0.63	0.4	0.23	0.02	0.15	0.8
AT3G60670	PLATZ		0.000130056	0.00168624	30.114	32.5137	34.9887	2.3997	4.87467	-2.47497	0.0202977	0.0031711	0.0240589		0	0	31.24	34.36	34.35	3.12	3.11	0.01	0.01	0	0.7
AT3G15170	NAC	CUC1	0.00250567	0.0110579	30.08	33.0042	32.6203	2.92427	2.54028	0.383991	0.00479279	0.0116065	0.591203		0	0	31.12	28.15	29.08	-2.97	-2.04	-0.94	0	0.04	0.24
AT5G01900	WRKY	WRKY62	0.00144105	0.00756753	17.0984	27.8546	29.4008	10.7563	12.3024	-1.54611	0.00386521	0.0277706	0.558635		0	0	26.54	30.61	33.07	4.07	6.53	-2.46	0.01	0	0.01
AT2G38250	Trihelix		1.21002e-06	0.000214866	27.9405	34.1225	33.2963	6.18196	5.35579	0.826163	0.000449326	0.000880916	0.0200292		0	0	29.68	33.44	34.07	3.76	4.39	-0.63	0	0	0.32
AT5G07100	WRKY	WRKY26	0.000387181	0.0031786	24.0587	29.6735	29.7798	5.61481	5.72118	-0.106364	0.00339495	0.00309349	0.468738		0	0	23.66	29.76	29.83	6.1	6.17	-0.06	0.01	0.01	0.46
AT5G13080	WRKY	WRKY75	3.12548e-06	0.000255474	24.7958	30.2852	32.2719	5.48938	7.47614	-1.98675	0.000589639	0.00255438	0.0202351		0	0	27.69	32.47	34.59	4.78	6.9	-2.13	0.02	0.01	0
AT5G15130	WRKY	WRKY72	0.00148593	0.00769574	17.9485	28.6418	27.6896	10.6933	9.74105	0.952224	0.0328982	0.0281077	0.490738		0.01	0.01	22.73	30.57	30.31	7.84	7.58	0.25	0.07	0.07	0.86
AT5G22570	WRKY		0.0100392	0.0302363	23.4963	31.321	31.7193	7.82468	8.22304	-0.398364	0.0670912	0.0606849	0.993632		0	0	29.31	32.56	34.52	3.26	5.21	-1.96	0.01	0	0
AT5G24110	WRKY	WRKY30	0.0018605	0.00910871	17.9485	31.4731	29.6426	13.5246	11.6941	1.83046	0.0136309	0.0262163	0.375444		0.04	0.06	26.78	29.03	29.38	2.25	2.59	-0.35	0.13	0.12	0.61
AT5G26170	WRKY	WRKY50	0.00332727	0.013628	23.919	31.895	30.6806	7.97607	6.76168	1.21439	0.0104512	0.0066276	0.823468		0	0.01	25.1	28.87	29.72	3.77	4.62	-0.85	0.03	0	0.95
AT5G28650	WRKY	WRKY74	2.6074e-06	0.000234973	29.2708	33.1796	34.4916	3.90888	5.22081	-1.31193	0.000416089	2.84088e-05	0.0194194		0	0	29.36	33.37	32.62	4.01	3.27	0.74	0	0.01	0.15
AT5G43290	WRKY	WRKY49	0.00276198	0.0118822	17.9485	28.0236	26.9269	10.0751	8.97844	1.0967	0.0283975	0.0492362	0.136967		0	0	27.18	29.91	27.69	2.73	0.51	2.23	0.01	0.38	0
AT5G45270	WRKY		0.0182656	0.0474956	30	31.7462	32.0219	1.74617	2.02186	-0.275691	0.00557799	0.0650368	0.615968		0	0	31.2	32.98	32.57	1.78	1.37	0.41	0.01	0.02	0.06
AT3G15510	NAC		0.0018878	0.00914149	30.6661	32.8648	32.3545	2.19872	1.68844	0.510275	0.0135665	0.00364156	0.694375		0	0	29.9	33.56	34.19	3.66	4.3	-0.64	0	0	0.06
AT3G17730	NAC	ANAC057	0.00058921	0.00418005	26.1894	29.8461	29.8234	3.65665	3.63395	0.0227015	0.0037293	0.00485457	0.689069		0.11	0.15	29.16	30.1	30.27	0.94	1.11	-0.17	0.21	0.18	0.72
AT3G18400	NAC	ANAC058	7.07012e-05	0.00123411	28.0979	31.5996	32.2957	3.50173	4.19784	-0.696118	0.00154066	0.00225111	0.143775		0	0	28.08	32.3	31.85	4.22	3.77	0.45	0	0	0.19
AT4G16845	Polycomb Group (PcG)		0.0049062	0.0180149	33.0933	34.4296	34.6914	1.33635	1.59811	-0.261762	0.022086	0.0153772	0.543834		0.01	0.01	33.34	35.14	34.24	1.8	0.9	0.9	0.01	0.05	0.07
AT3G44350	NAC	ANAC061	1.54285e-06	0.000214866	17.0984	31.0041	32.0703	13.9058	14.9719	-1.06611	4.10043e-05	0.000655948	0.294788		0	0	17.14	33.39	33.53	16.25	16.39	-0.14	0.02	0.02	0.53
AT4G01540	NAC	ANAC06	0.00183111	0.00901172	27.1793	29.9164	30.0437	2.73715	2.86442	-0.127274	0.0144463	0.0183028	0.79538		0.53	0.58	30.32	33.26	33.46	2.93	3.13	-0.2	0.74	0	0.44
AT3G47120	RRM-containing		0.0015199	0.00780033	33.0613	34.1467	33.9331	1.08542	0.871863	0.213554	0.00603809	0.0165624	0.296669		0.08	0.11	33.21	33.87	33.65	0.66	0.44	0.22	0.02	0.5	0.22
AT4G17980	NAC	ANAC071	1.49519e-06	0.000214866	17.0984	35.9175	34.821	18.8191	17.7226	1.09647	0.0011411	0.00339896	0.0643987		0	0	24.32	36.38	35.82	12.06	11.5	0.56	0.01	0.01	0.03
AT4G27410	NAC		0.000688961	0.00456073	36.3544	32.7376	34.545	-3.61679	-1.80944	-1.80735	0.0034109	0.034944	0.0174687		0	0	37.18	33.84	34.13	-3.34	-3.05	-0.29	0	0	0.38
AT4G28500	NAC	ANAC073/SND2	0.0119773	0.034242	22.2932	29.1615	28.9535	6.86827	6.66026	0.208015	0.0506309	0.0581201	0.585518		0.04	0.06	23.43	28.94	27.4	5.51	3.97	1.54	0.12	0.17	0.01
AT5G46350	WRKY		0.00807578	0.0255597	28.7714	33.8648	31.2265	5.09336	2.45506	2.6383	0.0173222	0.0752126	0.133632		0	0	27.06	30.63	32.26	3.57	5.2	-1.63	0.02	0.02	0.04
AT5G49520	WRKY	WRKY48	0.000504796	0.00381047	31.0364	35.2077	34.6566	4.17129	3.62026	0.551025	0.00588975	0.000790791	0.51918		0	0	28.43	33.2	35.09	4.77	6.66	-1.9	0	0	0.01
AT5G52830	WRKY	WRKY27	2.28945e-05	0.000623792	29.0658	32.2698	31.4565	3.204	2.39075	0.813251	0.000228866	0.000556522	0.0417002		0	0	29.72	33.44	32.8	3.72	3.08	0.64	0	0	0.22
AT4G31270	Trihelix		0.00120047	0.00661841	35.4777	34.3174	34.361	-1.16032	-1.11675	-0.043575	0.0340515	0.000679456	0.765643		0	0	34.53	33.85	33.08	-0.68	-1.46	0.78	0.07	0	0.03
AT1G14440	ZF-HD		0.00827133	0.0260035	35.2302	34.0511	32.852	-1.17913	-2.3782	1.19908	0.210857	0.0106671	0.0369173		0	0	34.98	34.15	28.88	-0.83	-6.1	5.27	0.02	0	0
AT5G05550	Trihelix		0.0171965	0.0455343	35.1965	33.0671	34.0265	-2.12943	-1.16997	-0.959464	0.0162508	0.124157	0.142098		0.06	0.08	34.98	34.57	33.57	-0.42	-1.41	1	0.67	0.11	0.02
AT5G28300	Trihelix		0.0119216	0.0341655	34.7173	35.0813	33.5897	0.364005	-1.1276	1.4916	0.175141	0.0751275	0.0224844		0	0	34.27	33.47	30.28	-0.8	-4	3.2	0.13	0	0.01
AT1G74660	ZF-HD	MIF1	5.80504e-05	0.00113843	29.3759	34.0189	35.4376	4.64297	6.06166	-1.41869	0.000570662	0.000726473	0.110818		0	0	30.43	35.63	35.89	5.2	5.46	-0.26	0	0	0.85
AT5G47660	Trihelix		0.0169596	0.045041	32.6291	32.6265	34.3169	-0.002631	1.68783	-1.69047	0.962787	0.0241269	0.0228568		0.57	0.61	33.56	33.67	33.41	0.11	-0.15	0.26	0.43	0.75	0.25
AT1G20980	SBP		0.0129943	0.0366257	34.3044	35.5306	35.5416	1.22613	1.23715	-0.011011	0.0185936	0.0242541	0.459692		0.05	0.07	34.81	35.41	34.65	0.6	-0.16	0.76	0.08	0.69	0.02
AT4G36160	NAC	VND2/ANAC076	1.00985e-05	0.00040636	28.6113	31.5874	32.2752	2.97608	3.66396	-0.687879	0.000326028	7.52763e-05	0.0419486		0	0	30.46	32.85	32.67	2.39	2.22	0.17	0	0.01	0.69
AT1G27360	SBP		0.00144609	0.00757283	29.7007	31.1343	31.6761	1.43351	1.97538	-0.541873	0.00303607	0.0154344	0.127919		0.16	0.2	30.2	30.45	29.88	0.26	-0.31	0.57	0.29	0.5	0.08
AT5G04400	NAC	ANAC077	0.00618198	0.021247	24.0601	17.5682	17.543	-6.4919	-6.5171	0.025192	0.00140266	0.0568658	0.413106		0.07	0.1	26.03	18.18	23.72	-7.85	-2.31	-5.54	0.13	0.01	0.29
AT1G27370	SBP		0.000604043	0.00422281	29.8431	32.2005	31.6148	2.3574	1.77163	0.585771	0.000663267	0.0100832	0.448141		0	0	30.08	31.51	31.37	1.43	1.3	0.13	0	0.01	0.24
AT1G69170	SBP		0.00134038	0.00722038	30.0245	30.7123	31.6402	0.687811	1.6157	-0.92789	0.0586215	0.00885718	0.00973186		0.27	0.32	30.23	30.63	30	0.4	-0.23	0.62	0.57	0.37	0.14
AT5G09330	NAC		0.00229536	0.0103983	34.8537	36.6066	36.1552	1.75289	1.30146	0.451429	0.00657785	0.00590261	0.459302		0.07	0.1	35.3	36.2	35.76	0.9	0.46	0.43	0.06	0.35	0.16
AT5G13180	NAC	VNI2	9.95583e-06	0.00040636	29.7191	35.8439	35.2012	6.12479	5.48215	0.642638	0.00342894	0.00261573	0.0374109		0	0	32.72	36.4	36.03	3.68	3.31	0.37	0	0	0.17
AT5G14000	NAC	ANAC084	0.000755775	0.00476798	33.9791	37.0667	37.3397	3.08762	3.36053	-0.27291	0.00872237	0.019491	0.822531		0.07	0.1	35.63	37.39	36.86	1.77	1.23	0.54	0.08	0.41	0.08
AT5G17260	NAC	ANAC086	2.62582e-05	0.000675296	22.4795	30.2566	30.0123	7.7771	7.53282	0.244273	0.00153392	0.000174525	0.410275		0	0	25.84	29.15	28.97	3.32	3.13	0.18	0	0	0.76
AT5G18270	NAC	ANAC087	6.27992e-05	0.00116894	29.879	34.5113	33.6132	4.63237	3.73428	0.898091	0.00175017	0.00244287	0.049118		0	0	29.34	34.66	33.67	5.32	4.34	0.98	0	0	0.16
AT5G18830	SBP		0.00537815	0.0192956	32.7295	33.4655	33.8505	0.736029	1.12104	-0.385011	0.0912637	0.000994228	0.323459		0.03	0.05	32.41	32.91	32.19	0.49	-0.22	0.71	0.07	0.51	0.03
AT1G16070	TUB	TUBBY LIKE PROTEIN 8	0.000691997	0.00456475	31.3933	33.9747	33.9417	2.58149	2.54847	0.033012	0.00502385	0.0149477	0.97869		0.01	0.02	31.09	32.68	31.17	1.6	0.08	1.51	0.03	0.71	0.02
AT1G25280	TUB		0.000104971	0.00149736	34.8413	36.6516	36.5803	1.81024	1.73897	0.071269	0.00126438	0.00531004	0.684537		0.49	0.54	35.1	36.92	36.57	1.83	1.47	0.36	0.69	0.02	0.61
AT3G50890	ZF-HD		0.00386032	0.0152787	35.2883	35.7141	34.205	0.425827	-1.0833	1.50913	0.197873	0.0230953	0.00906456		0	0	35.38	32.64	29.48	-2.74	-5.91	3.17	0.01	0	0
AT1G43640	TUB	TUBBY LIKE PROTEIN 5	0.00363682	0.0147037	28.6018	25.9436	25.5043	-2.65821	-3.09749	0.439281	0.0133383	0.00527396	0.900218		0.03	0.05	26.36	22.52	27.58	-3.84	1.21	-5.06	0.1	0.57	0.06
AT4G24660	ZF-HD		0.0118973	0.0341478	36.1103	34.7974	33.8558	-1.31293	-2.25452	0.941585	0.0351191	0.00991275	0.461667		0.03	0.05	34.59	33.08	32.04	-1.51	-2.55	1.05	0.23	0.08	0.02
AT1G47270	TUB		0.0131753	0.0370248	34.234	35.0833	35.7048	0.84935	1.47078	-0.621434	0.0107815	0.0433973	0.331744		0.02	0.03	34.21	35.36	34.66	1.15	0.45	0.7	0.03	0.23	0.04
AT5G39760	ZF-HD		0.000625999	0.00429518	32.6591	35.1947	34.3611	2.53561	1.70199	0.83362	0.0144416	0.0165848	0.0531719		0.01	0.01	32.41	34.5	33.4	2.1	0.99	1.11	0.01	0.17	0.13
AT5G65410	ZF-HD		0.00433553	0.0167367	35.8734	34.4341	34.0171	-1.43929	-1.85627	0.416979	0.0328608	0.00269077	0.640678		0	0	35.12	34.2	30.56	-0.92	-4.56	3.63	0.05	0	0.01
AT3G06380	TUB		0.0191787	0.0486584	35.2705	34.0856	34.755	-1.18486	-0.515537	-0.669325	0.0769535	0.175699	0.0213456		0.2	0.25	34.51	34.86	33.96	0.35	-0.56	0.9	0.4	0.46	0.07
AT1G19180	ZIM		0.00805243	0.0255288	35.8898	34.7307	34.2137	-1.15914	-1.67609	0.516948	0.0266343	0.017605	0.305589		0.14	0.19	36.84	36.29	37.23	-0.55	0.39	-0.94	0.3	0.51	0.03
AT1G30135	ZIM	JAZ8	0.000187977	0.00207881	32.8615	28.8203	29.1892	-4.04111	-3.67222	-0.368886	0.000373275	0.00338678	0.939358		0	0	34.25	28.8	31.74	-5.44	-2.51	-2.94	0.01	0.07	0
AT5G43270	SBP	SPL2	0.00138143	0.00737809	30.6052	33.2816	33.4211	2.67645	2.81588	-0.13943	0.00421804	0.00574644	0.671981		0	0.01	30.99	32.79	31.95	1.8	0.95	0.84	0	0.05	0.05
AT5G50570	SBP		0.000424965	0.00334282	31.303	33.8035	33.7658	2.5005	2.46275	0.037747	0.00158668	0.00249976	0.681276		0.04	0.07	32.62	33.27	32.34	0.64	-0.29	0.93	0.16	0.41	0.01
AT5G50670	SBP		0.0081125	0.0256328	31.6691	33.954	34.1176	2.28483	2.44851	-0.16368	0.0202323	0.0309713	0.592759		0.12	0.16	33.16	33.8	32.96	0.64	-0.2	0.84	0.23	0.62	0.07
AT5G24590	NAC		0.00804576	0.0255288	37.1987	35.4209	35.7121	-1.77774	-1.48653	-0.291205	0.0169961	0.0231306	0.499322		0	0.01	36.81	35.03	34.58	-1.79	-2.23	0.45	0.06	0.04	0.05
AT2G31650	SET-domain		0.0064667	0.0217875	30.6626	32.9809	32.1504	2.31829	1.48779	0.830499	0.00868293	0.0219558	0.341316		0.02	0.03	30.17	31.94	31.08	1.77	0.92	0.85	0.03	0.21	0.09
AT5G39820	NAC	ANAC094	0.000175722	0.00200537	30.5204	35.8258	35.4485	5.30537	4.92803	0.377347	0.00523106	0.0149799	0.86356		0	0	28.86	35.05	33.66	6.2	4.81	1.39	0	0	0.02
AT5G41090	NAC	ANAC095	5.93448e-06	0.000326857	17.0984	25.646	28.0521	8.54767	10.9537	-2.40606	0.0012473	4.15871e-05	0.0274167		0	0	15.99	25.18	26.92	9.19	10.93	-1.74	0	0	0.14
AT4G30860	SET-domain	ASHR3	0.00143811	0.00756753	30.25	34.0435	33.477	3.79352	3.22699	0.566534	0.00542869	0.00411856	0.921261		0	0	29.28	32.08	32.1	2.79	2.81	-0.02	0	0	0.91
AT5G24330	SET-domain	ATXR6	4.8208e-05	0.00100701	29.0666	33.7049	33.2038	4.6383	4.13716	0.501135	0.000952689	0.00289509	0.753255		0	0	28.41	33.33	32.75	4.92	4.34	0.58	0	0	0.3
AT5G46590	NAC		0.0145128	0.0400061	23.8728	30.4024	30.5383	6.52958	6.66547	-0.135895	0.0792562	0.0765639	0.919567		0	0	17.14	31.63	32.29	14.49	15.14	-0.66	0.04	0.04	0.16
AT1G18860	WRKY	ATWRKY61	1.0344e-05	0.00040636	17.0984	26.7238	26.5899	9.62546	9.49154	0.133927	0.000154204	0.000990138	0.993043		0	0	15.99	26.21	28.06	10.22	12.07	-1.86	0	0	0.05
AT3G17860	ZIM		0.000847967	0.00525497	36.8805	33.4854	34.9068	-3.39508	-1.97366	-1.42143	0.00270515	0.0243096	0.0251222		0	0	37.42	34.12	35.17	-3.3	-2.26	-1.05	0	0.01	0.06
AT1G29280	WRKY		5.11365e-05	0.00104496	26.3278	32.4235	33.4432	6.09561	7.11535	-1.01974	0.00106626	0.00133764	0.439075		0.01	0.01	30.45	34.59	33.46	4.14	3.02	1.13	0.02	0.01	0.61
AT1G29860	WRKY	ATWRKY71	0.00118001	0.00654626	22.2023	30.583	31.5753	8.38066	9.37298	-0.992322	0.0400185	0.0329002	0.0231269		0	0	18.66	31.2	33.27	12.55	14.61	-2.07	0.02	0.01	0
AT1G30650	WRKY	ATWRKY14	2.27106e-05	0.000623792	26.7328	33.4549	33.6021	6.72211	6.8693	-0.147195	0.000903063	0.000211377	0.479813		0	0	27.42	34.36	31.42	6.94	4.01	2.94	0.01	0.01	0
AT4G14720	ZIM		0.00171951	0.00857474	34.8623	33.9743	35.9507	-0.887969	1.08843	-1.9764	0.0995572	0.00705544	0.00917125		0.02	0.04	35.4	34.81	33.92	-0.59	-1.49	0.9	0.2	0.03	0.1
AT1G62300	WRKY	ATWRKY6	1.98418e-05	0.000573887	29.7974	35.6815	35.4847	5.88404	5.68722	0.196817	0.00063895	0.0031644	0.656644		0	0	31.19	37	37.6	5.81	6.41	-0.6	0	0	0.02
AT5G13220	ZIM		0.00950769	0.0289231	34.6451	33.6786	32.8617	-0.966528	-1.78339	0.816865	0.014375	0.0279281	0.196849		0.01	0.02	34.42	34.8	35.6	0.39	1.19	-0.8	0.29	0.02	0.03
AT5G20900	ZIM		0.00728668	0.0239934	35.0265	35.945	36.2353	0.918544	1.2088	-0.290255	0.0791151	0.00925155	0.234397		0.46	0.51	36.26	35.99	36.04	-0.26	-0.22	-0.05	0.52	0.33	0.51
AT3G46770	B3	REM22	0.017977	0.0470053	24.2262	17.4974	25.2368	-6.7288	1.01059	-7.7394	0.112218	0.115279	0.0791887		0.1	0.14	23.31	17.8	26.32	-5.5	3.01	-8.52	0.44	0.1	0.13
